# Supplementary material for: Biodiversity enhances ecosystem multifunctionality across trophic levels and habitats
Source: Nat Commun. 2015 Apr 24;6:6936. doi: 10.1038/ncomms7936 (PMC4423209; doi:10.1038/ncomms7936)
Supplement: Supplementary dataset 1 — The full dataset used in the analysis, including (Tab 1) meta-data and (Tab 2) data. [file ncomms7936-s2.xlsx]

## Sheet: Meta
META-ANALYSIS OF BIODIVERSITY AND ECOSYSTEM MULTIFUNCTIONALITY
Data collectors:	Jon Lefcheck, Emmett Duffy, Jarrett Byrnes, Lars Gamfeldt, John Griffin
Date modified:	2013-08-01
Column	Description
Unique.ID	Unique identifier for each response value (row) in the dataset.
Study	Unique identifier for each study summarized in the dataset.
Expt	Unique identifier for each experiment included in the dataset. Note that Expt is different than Study because authors often report the results of several experiments in the same study. For example, if the same manipulation of species richness was performed at two different nutrient levels, these are entered as different experiments.
Reference	Reference for the study.
Collector	Initials of the person who input the data.
TDBU	Does the entry summarize a 'top-down' or 'bottom-up' effect of diversity? TD = Study examines the top-down effect of BEF ... that is, how diversity of trophic group t impacts the consumption of their shared resource. BU = Study examines the bottom-up effect of BEF ... that is, how diversity of trophic group t impacts consumption by the next highest trophic level.
FTG	Focal trophic group t: P = Primary producers assimilating nutrients or water, H = Herbivores consuming live plant tissue, C = Predators consuming live prey, or D = Detritivores consuming dead organic matter, O = dead organic matter, M = mixed.
Consumer	Type of "consumer." Here, consumer is used loosely to mean any group of organisms eating or assimilating a resource. Thus, it not only references animals, but also plants, fungi, bacteria, etc.
Resource	The resource(s) being consumed by Consumer.
Sys1	Descriptor of study system: A = Aquatic, T = Terrestrial
Sys2	Descriptor of study system: 1 = Lake, 2 = Stream, 3 = Wetland, 4 = Marine coastal, 5 = Estuarine, 6 = Marine pelagic, 7 = Temperate grassland, 8 = Temperate forest, 9 = Tropical forest, 10 = Bryophyte, 11 = Agricultural, 12 = Tundra, 13 = Sand dune, 14 = Tree rainpool, 15= Montane grassland, 16= Pitcher plant, 17= Forested plantations.
Lat	Latitude of site location in degrees and decimals for minutes and seconds. The data was obtained from the original paper, the author, or using the engine: http://itouchmap.com/latlong.html which uses projection WSG 84.
Long	Longitude of site location in degrees and decimals for minutes and seconds. The data was obtained the original paper, the author, or using the engine: http://itouchmap.com/latlong.html which uses projection WSG 84.
Des1	Descriptor of experimental design: 1 = Direct manipulation of diversity in laboratory or greenhouse, 2 = Direct manipulation of diversity in field enclosures, exclosures, or plots, 3 = Outdoor replication of system in mesocosms.
Des2	More detailed descriptor of the experimental units used for the study: 1- Cages, 2- mesocosms, 3- microcosms, 4- plots, 5- species packs, 6- wading pools, 7-greenhouse, 8-transects, 9-experimental garden, 10-aquaria, 11 - pot
Des3	Descriptor of experimental design: 1 = Full species assembly (all species combinations run for all posible levels of species richness, 2 = Random assembly (randomly chosen species combinations are run for all or just partial levels of richness .. for example, monocultures vs. full species polycultures), 3 = Non-random extinction (species extinction is assumed to follow a particular sequence such …
Des4	Descriptor of experimental design: Initial manipulation of diversity conforms to A = Additive, S = Substitutive (also called 'replacement-series'), R = Removal of species from a natural community.
Trt1	First treatment imposed by the researchers.
Trt2	Second additional treatment imposed by the researchers.
Smax	Maximum level of richness included in the study.
Ygen	General descriptor of the response variable: SST = Standing stock abundance or biomass of trophic group t, SSR = Standing stock of resource consumed or assimilated by t, RD = Resource depletion by trophic group, +/-# = function the given # of levels above or below the focal trophic group (SST).
Ydesc	Additional description of the response variable.
Yunits	The specific units in which the response variable is measured.
Direction	Describes whether the ecologically desireable direction of the function is: positive, negative
Data From	Describes the location from where the data was extracted: table or figure in the publication, original data.
Notes	Additional information not recorded in other columns.
Emono	The identity of the best-performing species in monoculture
polyY	Value of the response Y in the mixture.
polyN	Sample size of the response Y in the mixture.
polySD	Standard deviation of the response Y in the mixture.
mono#Y	Value of the response Y in the given # monoculture.
mono#N	Sample size of the response Y in the given # monoculture.
mono#SD	Standard deviation of the response Y in the given # monoculture.

## Sheet: Data
Unique.ID	Study	Expt	Reference	TDBU	FTG	Ygen	Yunits	Ydesc	Consumer	Resource	Sys1	Sys2	Des1	Des2	Des3	Des4	Lat	Long	Smax	Trt1	Trt2	Direction	Data From	Collector	Notes	mono1Y	mono1N	mono1SD	mono1ID	mono2Y	mono2N	mono2SD	mono2ID	mono3Y	mono3N	mono3SD	mono3ID	mono4Y	mono4N	mono4SD	mono4ID	mono5Y	mono5N	mono5SD	mono5ID	mono6Y	mono6N	mono6SD	mono6ID
1	1	1	Bardgett & Shine 1999	BU	Dead organic matter	RD	% weight loss	Decomposition rate	Microbes	Plantae (Lolium perenne, Holcus lanatus, Ranunculus acris, Anthoxanthum odoratum, Trifolium pratense, Plantango lanceolata leaf litter)	Terrestrial	7	1	3	3	S	53.46	-89.4	6			Positive	Table 1-2	JSL	Poly values from Table 1, mono values from Table 2	78	3		Lolium perenne	88	3		Holcus lanatus	86	3		Ranunculus aris	92	3		Anthoxanthum odoratum	90	3		Trifolium pratense	87	3		Plantago lanceolata
2	1	1	Bardgett & Shine 1999	BU	Dead organic matter	RD	qCO2	Metabolic quotient	Microbes	Plantae (Lolium perenne, Holcus lanatus, Ranunculus acris, Anthoxanthum odoratum, Trifolium pratense, Plantango lanceolata leaf litter)	Terrestrial	7	1	3	3	S	53.46	-89.4	6			Negative	Figure 1, Table 2	JSL	Poly value extracted from figure	0.21	3		Lolium perenne	0.29	3		Holcus lanatus	0.73	3		Ranunculus aris	0.36	3		Anthoxanthum odoratum	0.38	3		Trifolium pratense	0.41	3		Plantago lanceolata
3	1	1	Bardgett & Shine 1999	BU	Dead organic matter	SST	ug C g-1	Microbial biomass	Microbes	Plantae (Lolium perenne, Holcus lanatus, Ranunculus acris, Anthoxanthum odoratum, Trifolium pratense, Plantango lanceolata leaf litter)	Terrestrial	7	1	3	3	S	53.46	-89.4	6			Positive	Table 1-2	JSL	Poly value from table	883	3	116.047	Lolium perenne	1165	3	86.6025	Holcus lanatus	1286	3	233.827	Ranunculus aris	1331	3	114.315	Anthoxanthum odoratum	1222	3	223.435	Trifolium pratense	1257	3	17.3205	Plantago lanceolata
4	1	1	Bardgett & Shine 1999	BU	Dead organic matter	RD	ug CO2-C g-1 h-1	Soil respiration	Microbes	Plantae (Lolium perenne, Holcus lanatus, Ranunculus acris, Anthoxanthum odoratum, Trifolium pratense, Plantango lanceolata leaf litter)	Terrestrial	7	1	3	3	S	53.46	-89.4	6			Positive	Table 1-2	JSL	Poly value from table	1.81	3	0.069282	Lolium perenne	3.33	3	0.138564	Holcus lanatus	9	3	1.90526	Ranunculus aris	4.65	3	1.17779	Anthoxanthum odoratum	4.46	3	1.36832	Trifolium pratense	5.11	3	0.987269	Plantago lanceolata
5	2	1	Bruno & O'Connor 2005	TD	Carnivore	SSR	number	Herbivore abundance	Animalia (Arthropoda/Chordata ... Pinfish, crab, shrimp, blennie, killifish)	Animalia:Arthropoda:Malacostraca:Amphipoda	Aquatic	5	3	2	2	S	34.7167	-76.7167	5			Negative	Figure 2	JSL	Penaeus sp. is Penaeus setiferus and P. aztecus. "Blennies" are Hypsoblennius hentzi and Hypleurochilus geminatus. These groups were indistinguishable and treatments sometimes contained both of the respective species	47.5	11	26.2677	Penaeus sp	308.91	11	131.338	Portnus spinimanus	63.36	11	52.5353	Lagodon rhomboides	55.44	11	26.2677	Blennies	126.73	11	52.5685	Fundulus heteroclitus
6	2	1	Bruno & O'Connor 2005	TD	Carnivore	SSR-1	g	Macroalgal wet mass	Animalia (Arthropoda/Chordata ... Pinfish, crab, shrimp, blennie, killifish)	Animalia:Arthropoda:Malacostraca:Amphipoda	Aquatic	5	3	2	2	S	34.7167	-76.7167	5			Positive	Figure 2	JSL	Penaeus sp. is Penaeus setiferus and P. aztecus. "Blennies" are Hypsoblennius hentzi and Hypleurochilus geminatus. These groups were indistinguishable and treatments sometimes contained both of the respective species	34.41	11	5.87043	Lagodon rhomboides	49.41	11	20.4967	Portnus spinimanus	70.59	11	17.5449	Penaeus sp	70.59	11	23.4154	Blennies	59.11	11	20.4636	Fundulus heteroclitus
7	3	1	Cardinale & Palmer 2002	TD	Detritivore	Flux	mg O2 h-1 m-2	Gross primary production	Animalia:Arthropoda:Insecta:Trichoptera:Hydropsychidae	Detritus (63–149 µm particulate organic matter)	Aquatic	2	1	2	1	S	38.98	-76.94	3	No disturbance		Positive	Figure 3	JSL		407.58	2	25.7104	Ceratopsyche bronta	265.15	2	98.5565	Hydropsyche depravata	465.15	2	119.982	Cheumatopsyche sp.
8	3	1	Cardinale & Palmer 2002	TD	Detritivore	SST	number stream-1	Larval abundance	Animalia:Arthropoda:Insecta:Trichoptera:Hydropsychidae	Detritus (63–149 µm particulate organic matter)	Aquatic	2	1	2	1	S	38.98	-76.94	3	No disturbance		Positive	Figure 7	JSL		24.81	2	2.5173	Ceratopsyche bronta	47.63	2	5.44472	Cheumatopsyche sp.	26.3	2	3.35169	Hydropsyche depravata
9	3	1	Cardinale & Palmer 2002	TD	Detritivore	Flux	ug nH3 h-1 stream-1	N excretion rate	Animalia:Arthropoda:Insecta:Trichoptera:Hydropsychidae	Detritus (63–149 µm particulate organic matter)	Aquatic	2	1	2	1	S	38.98	-76.94	3	No disturbance		Positive	Figure 5	JSL		73.94	2	19.5586	Ceratopsyche bronta	82.86	2	57.9262	Cheumatopsyche sp.	48.4	2	13.534	Hydropsyche depravata
10	3	1	Cardinale & Palmer 2002	TD	Detritivore	Flux	ug PO4 h-1 stream-1	P excretion rate	Animalia:Arthropoda:Insecta:Trichoptera:Hydropsychidae	Detritus (63–149 µm particulate organic matter)	Aquatic	2	1	2	1	S	38.98	-76.94	3	No disturbance		Positive	Figure 5	JSL		7.01	2	0.905097	Ceratopsyche bronta	7.4	2	0.608112	Cheumatopsyche sp.	5.77	2	1.40007	Hydropsyche depravata
11	3	1	Cardinale & Palmer 2002	TD	Detritivore	Flux	k	POM flux	Animalia:Arthropoda:Insecta:Trichoptera:Hydropsychidae	Detritus (63–149 µm particulate organic matter)	Aquatic	2	1	2	1	S	38.98	-76.94	3	No disturbance		Positive	Figure 6	JSL		1.64	2	0.169706	Ceratopsyche bronta	1.55	2	0.339411	Hydropsyche depravata	1.54	2	0.268701	Cheumatopsyche sp.
12	3	2	Cardinale & Palmer 2002	TD	Detritivore	Flux	mg O2 h-1 m-2	Gross primary production	Animalia:Arthropoda:Insecta:Trichoptera:Hydropsychidae	Detritus (63–149 µm particulate organic matter)	Aquatic	2	1	2	1	S	38.98	-76.94	3	Disturbance		Positive	Figure 3	JSL		334.84	2	47.1357	Ceratopsyche bronta	325.76	2	29.9955	Cheumatopsyche sp.	213.64	2	72.8603	Hydropsyche depravata
13	3	2	Cardinale & Palmer 2002	TD	Detritivore	SST	number stream-1	Larval abundance	Animalia:Arthropoda:Insecta:Trichoptera:Hydropsychidae	Detritus (63–149 µm particulate organic matter)	Aquatic	2	1	2	1	S	38.98	-76.94	3	Disturbance		Positive	Figure 7	JSL		16.81	2	3.77595	Ceratopsyche bronta	22.15	2	2.5173	Cheumatopsyche sp.	16.22	2	2.5173	Hydropsyche depravata
14	3	2	Cardinale & Palmer 2002	TD	Detritivore	Flux	k	POM flux	Animalia:Arthropoda:Insecta:Trichoptera:Hydropsychidae	Detritus (63–149 µm particulate organic matter)	Aquatic	2	1	2	1	S	38.98	-76.94	3	Disturbance		Positive	Figure 6	JSL		1.36	2	0.113137	Ceratopsyche bronta	1.56	2	0.0565685	Hydropsyche depravata	1.4	2	0.212132	Cheumatopsyche sp.
15	4	1	Dang et al. 2005	TD	Detritivore	SST	mg	Fungal spore production	Fungi (Hyphomycete)	Plantae (Alnus glutinosa leaf litter)	Aquatic	1	1	3	2	S	43.57	1.46	8	Alnus	Low nutrients	Positive	Original data from authors	JSL	Values from raw data provided. Intermediate treatments are sums of individual fungus contribution to each resp. variable (these are provided as means in the paper)	7.02738	1		Flagellospora curvula	2.9289	1		Lemmoniera aquatica	7.46689	1		Articulospora tetracladia	5.34695	1		Alatospora acuminata	6.29582	1		Tetracladium marchalianum	4.60243	1		Clavariopsis aquatica
16	4	1	Dang et al. 2005	TD	Detritivore	SSR	%	Leaf mass loss	Fungi (Hyphomycete)	Plantae (Alnus glutinosa leaf litter)	Aquatic	1	1	3	2	S	43.57	1.46	8	Alnus	Low nutrients	Positive	Original data from authors	JSL	Values from raw data provided. Intermediate treatments are sums of individual fungus contribution to each resp. variable (these are provided as means in the paper)	35.0555	1		Flagellospora curvula	44.1517	1		Lemmoniera aquatica	38.3802	1		Articulospora tetracladia	47.863	1		Alatospora acuminata	33.1379	1		Tetracladium marchalianum	34.0365	1		Clavariopsis aquatica
17	4	2	Dang et al. 2005	TD	Detritivore	SST	mg	Fungal spore production	Fungi (Hyphomycete)	Plantae (Alnus glutinosa leaf litter)	Aquatic	1	1	3	2	S	43.57	1.46	8	Alnus	High nutrients	Positive	Original data from authors	JSL	Values from raw data provided. Intermediate treatments are sums of individual fungus contribution to each resp. variable (these are provided as means in the paper)	1.50357	1		Flagellospora curvula	2.18753	1		Lemmoniera aquatica	9.68945	1		Articulospora tetracladia	6.18547	1		Alatospora acuminata	14.9961	1		Tetracladium marchalianum	10.0677	1		Clavariopsis aquatica
18	4	2	Dang et al. 2005	TD	Detritivore	SSR	%	Leaf mass loss	Fungi (Hyphomycete)	Plantae (Alnus glutinosa leaf litter)	Aquatic	1	1	3	2	S	43.57	1.46	8	Alnus	High nutrients	Positive	Original data from authors	JSL	Values from raw data provided. Intermediate treatments are sums of individual fungus contribution to each resp. variable (these are provided as means in the paper)	34.9871	1		Flagellospora curvula	36.6172	1		Lemmoniera aquatica	36.924	1		Articulospora tetracladia	31.2359	1		Alatospora acuminata	37.4837	1		Tetracladium marchalianum	31.7638	1		Clavariopsis aquatica
19	4	3	Dang et al. 2005	TD	Detritivore	SST	mg	Fungal spore production	Fungi (Hyphomycete)	Plantae (Alnus glutinosa leaf litter)	Aquatic	1	1	3	2	S	43.57	1.46	8	Quercus	High nutrients	Positive	Original data from authors	JSL	Values from raw data provided. Intermediate treatments are sums of individual fungus contribution to each resp. variable (these are provided as means in the paper)	4.58739	1		Flagellospora curvula	6.32068	1		Lemmoniera aquatica	9.12063	1		Articulospora tetracladia	4.11241	1		Alatospora acuminata	4.87257	1		Tetracladium marchalianum	9.91039	1		Clavariopsis aquatica
20	4	3	Dang et al. 2005	TD	Detritivore	SSR	%	Leaf mass loss	Fungi (Hyphomycete)	Plantae (Alnus glutinosa leaf litter)	Aquatic	1	1	3	2	S	43.57	1.46	8	Quercus	High nutrients	Positive	Original data from authors	JSL	Values from raw data provided. Intermediate treatments are sums of individual fungus contribution to each resp. variable (these are provided as means in the paper)	29.4376	1		Flagellospora curvula	24.3387	1		Lemmoniera aquatica	17.3586	1		Articulospora tetracladia	42.3656	1		Alatospora acuminata	17.9132	1		Tetracladium marchalianum	28.871	1		Clavariopsis aquatica
21	5	1	Duarte et al. 2006	TD	Detritivore	SST	mg g-1 leaf dry mass	Fungal biomass	Fungi (Hypomycete)	Plantae (Alnus glutinosa leaf litter)	Aquatic	1	1	3	1	S	41.56	-8.39	4			Positive	Figure 1, Table 2	JSL		100.806	3	10.4761	Articulospora tetracladia	44.3548	3	24.4443	Flagellospora curta	84.6774	3	41.9045	Geniculospora grandis	66.5323	3	27.9363	Heliscus submersus
22	5	1	Duarte et al. 2006	TD	Detritivore	SSR	%	Leaf mass loss	Fungi (Hypomycete)	Plantae (Alnus glutinosa leaf litter)	Aquatic	1	1	3	1	S	41.56	-8.39	4			Positive	Figure 1, Table 2	JSL		59.2742	3	12.711	Articulospora tetracladia	21.4516	3	5.86662	Flagellospora curta	15.8065	3	2.93331	Geniculospora grandis	14.6774	3	1.95554	Heliscus submersus
23	5	1	Duarte et al. 2006	TD	Detritivore	SST	mg	Total conidial biomass	Fungi (Hypomycete)	Plantae (Alnus glutinosa leaf litter)	Aquatic	1	1	3	1	S	41.56	-8.39	4			Positive	Figure 1, Table 2	JSL		18.629	3	2.09522	Articulospora tetracladia	18.1452	3	1.25713	Flagellospora curta	0	3	0	Geniculospora grandis	22.5	3	9.21898	Heliscus submersus
24	6	1	Duffy et al. 2003	TD	Herbivore	SSR	g	Total algal biomass	Animalia:Arthropoda:Malacostraca (Amphipoda, Isopoda)	Microalgae & Zostera marina	Aquatic	5	3	2	2	S	37.25	-76.4833	6			Negative	Original data from authors	JSL		6.7267	4	4.41308	Bittium varium	0.0174	5	0.0389076	Cymadusa compta	2.1564	5	1.13732	Dulichiella appendiculata	5.67367	3	6.20349	Erichsonella attenuata	1.779	5	0.597001	Gammarus mucronatus	1.121	2	1.48775	Idotea balthica
25	6	1	Duffy et al. 2003	TD	Herbivore	SSR	ug cm-2	Epiphytic chl-a	Animalia:Arthropoda:Malacostraca (Amphipoda, Isopoda)	Microalgae & Zostera marina	Aquatic	5	3	2	2	S	37.25	-76.4833	6			Negative	Original data from authors	JSL		5.84568	4	2.2485	Bittium varium	0.563415	5	0.354834	Cymadusa compta	3.16978	5	1.49644	Dulichiella appendiculata	0.359275	3	0.23902	Erichsonella attenuata	3.7723	5	4.36986	Gammarus mucronatus	5.97036	2	0.44729	Idotea balthica
26	6	1	Duffy et al. 2003	TD	Herbivore		g	Epibiont biomass	Animalia:Arthropoda:Malacostraca (Amphipoda, Isopoda)	Microalgae & Zostera marina	Aquatic	5	3	2	2	S	37.25	-76.4833	6			Negative	Original data from authors	JSL		1.49525	4	0.487025	Bittium varium	1.1038	5	0.389747	Cymadusa compta	0.972	5	0.237405	Dulichiella appendiculata	1.42433	3	0.253378	Erichsonella attenuata	1.2496	5	0.739472	Gammarus mucronatus	1.3395	2	0.255266	Idotea balthica
27	6	1	Duffy et al. 2003	TD	Herbivore	SST	g	Grazer biomass	Animalia:Arthropoda:Malacostraca (Amphipoda, Isopoda)	Microalgae & Zostera marina	Aquatic	5	3	2	2	S	37.25	-76.4833	6			Positive	Original data from authors	JSL		0.218333	4	0.324106	Bittium varium	0.793067	5	0.102586	Cymadusa compta	1.06442	5	0.257434	Dulichiella appendiculata	0.881333	3	0.191315	Erichsonella attenuata	0.5328	5	0.106477	Gammarus mucronatus	0.9385	2	0.365574	Idotea balthica
28	6	1	Duffy et al. 2003	TD	Herbivore	Flux	number species	Taxon richness	Animalia:Arthropoda:Malacostraca (Amphipoda, Isopoda)	Microalgae & Zostera marina	Aquatic	5	3	2	2	S	37.25	-76.4833	6			Negative	Original data from authors	JSL		14.25	4	2.5	Bittium varium	9.6	5	1.14018	Cymadusa compta	12.8	5	1.64317	Dulichiella appendiculata	13	3	3.60555	Erichsonella attenuata	11	5	1.58114	Gammarus mucronatus	13	2	2.82843	Idotea balthica
29	6	1	Duffy et al. 2003	TD	Herbivore	Flux	%	Sediment % organic matter	Animalia:Arthropoda:Malacostraca (Amphipoda, Isopoda)	Microalgae & Zostera marina	Aquatic	5	3	2	2	S	37.25	-76.4833	6			Negative	Original data from authors	JSL		0.779246	4	0.235553	Bittium varium	0.695556	5	0.317747	Cymadusa compta	0.820422	5	0.295102	Dulichiella appendiculata	1.35291	3	0.104724	Erichsonella attenuata	0.730027	5	0.144177	Gammarus mucronatus	0.740709	2	0.272673	Idotea balthica
30	6	1	Duffy et al. 2003	TD	Herbivore	Flux	%	Sediment %C	Animalia:Arthropoda:Malacostraca (Amphipoda, Isopoda)	Microalgae & Zostera marina	Aquatic	5	3	2	2	S	37.25	-76.4833	6			Negative	Original data from authors	JSL		0.124634	4	0.0355207	Bittium varium	0.11653	5	0.072418	Cymadusa compta	0.134588	5	0.0636798	Dulichiella appendiculata	0.191072	3	0.0327518	Erichsonella attenuata	0.107471	5	0.0245486	Gammarus mucronatus	0.107343	2	0.00787147	Idotea balthica
31	6	1	Duffy et al. 2003	TD	Herbivore	Flux	%	Sediment %N	Animalia:Arthropoda:Malacostraca (Amphipoda, Isopoda)	Microalgae & Zostera marina	Aquatic	5	3	2	2	S	37.25	-76.4833	6			Negative	Original data from authors	JSL		0.0178925	4	0.002192	Bittium varium	0.0223472	5	0.0119194	Cymadusa compta	0.0243529	5	0.0159825	Dulichiella appendiculata	0.0252887	3	0.00500986	Erichsonella attenuata	0.0221754	5	0.0104132	Gammarus mucronatus	0.0254722	2	0.0108677	Idotea balthica
32	6	1	Duffy et al. 2003	TD	Herbivore	SSR	ug cm-3	Sediment chl-a	Animalia:Arthropoda:Malacostraca (Amphipoda, Isopoda)	Microalgae & Zostera marina	Aquatic	5	3	2	2	S	37.25	-76.4833	6			Negative	Original data from authors	JSL		5.84568	4	2.2485	Bittium varium	6.36976	5	3.42716	Cymadusa compta	5.48043	5	2.75066	Dulichiella appendiculata	7.72786	3	3.10287	Erichsonella attenuata	3.90296	5	0.34449	Gammarus mucronatus	6.46861	2	0.44729	Idotea balthica
33	6	1	Duffy et al. 2003	TD	Herbivore	SSR	g	Zostera biomass	Animalia:Arthropoda:Malacostraca (Amphipoda, Isopoda)	Microalgae & Zostera marina	Aquatic	5	3	2	2	S	37.25	-76.4833	6			Positive	Original data from authors	JSL		9.9315	4	1.64617	Bittium varium	8.0194	5	1.10691	Cymadusa compta	11.4284	5	3.28412	Dulichiella appendiculata	25.7843	3	14.5408	Erichsonella attenuata	14.6324	5	3.47723	Gammarus mucronatus	4.252	2	3.15794	Idotea balthica
34	7	1	Duffy et al. 2005	TD	Herbivore	Flux	ug	Branched fatty acids	Animalia:Arthropoda:Malacostraca (Amphipoda, Isopoda)	Macroalgae	Aquatic	5	3	2	1	S	37.25	-76.4833	4	Predators		Negative	Original data from authors	JSL	Expectation that increasing resistance to predation with increasing grazer richness leads to greater consumption of resources / less sediment decomposition/nutrients in diverse grazer treatments	1.74	5	0.583738	Cymadusa compta	2.778	5	0.853387	Erichsonella attenuata	2.154	5	0.442753	Gammarus mucronatus	2.82	5	0.528536	Idotea balthica
35	7	1	Duffy et al. 2005	TD	Herbivore	SST	g	Grazer biomass	Animalia:Arthropoda:Malacostraca (Amphipoda, Isopoda)	Macroalgae	Aquatic	5	3	2	1	S	37.25	-76.4833	4	Predators		Positive	Original data from authors	JSL		0.2708	5	0.0950826	Cymadusa compta	0.073	5	0.15431	Erichsonella attenuata	0.422	5	0.156952	Gammarus mucronatus	0.1362	5	0.252973	Idotea balthica
36	7	1	Duffy et al. 2005	TD	Herbivore	Flux	ug	Sediment organic C	Animalia:Arthropoda:Malacostraca (Amphipoda, Isopoda)	Macroalgae	Aquatic	5	3	2	1	S	37.25	-76.4833	4	Predators		Negative	Original data from authors	JSL	Expectation that increasing resistance to predation with increasing grazer richness leads to greater consumption of resources / less sediment decomposition/nutrients in diverse grazer treatments	0.0848	5	0.0303266	Cymadusa compta	0.1064	5	0.0552476	Erichsonella attenuata	0.0942	5	0.023435	Gammarus mucronatus	0.1338	5	0.039188	Idotea balthica
37	7	1	Duffy et al. 2005	TD	Herbivore	SSR	ug chl a cm-2	Sediment chl-a	Animalia:Arthropoda:Malacostraca (Amphipoda, Isopoda)	Macroalgae	Aquatic	5	3	2	1	S	37.25	-76.4833	4	Predators		Negative	Original data from authors	JSL	Expectation that increasing resistance to predation with increasing grazer richness leads to greater consumption of resources / less sediment decomposition/nutrients in diverse grazer treatments	0.7712	5	0.466707	Cymadusa compta	0.7568	5	0.230419	Erichsonella attenuata	0.5382	5	0.261283	Gammarus mucronatus	0.965	5	0.51106	Idotea balthica
38	7	1	Duffy et al. 2005	TD	Herbivore	SSR	number	Taxon richness	Animalia:Arthropoda:Malacostraca (Amphipoda, Isopoda)	Macroalgae	Aquatic	5	3	2	1	S	37.25	-76.4833	4	Predators		Negative	Original data from authors	JSL		4.6	5	1.81659	Cymadusa compta	7.8	5	1.78885	Erichsonella attenuata	8.2	5	1.30384	Gammarus mucronatus	6.4	5	2.50998	Idotea balthica
39	7	1	Duffy et al. 2005	TD	Herbivore	Flux	ug	Sediment N	Animalia:Arthropoda:Malacostraca (Amphipoda, Isopoda)	Macroalgae	Aquatic	5	3	2	1	S	37.25	-76.4833	4	Predators		Negative	Original data from authors	JSL	Expectation that increasing resistance to predation with increasing grazer richness leads to greater consumption of resources / less sediment decomposition/nutrients in diverse grazer treatments	0.0212	5	0.0136088	Cymadusa compta	0.012	3	0.0072111	Erichsonella attenuata	0.0186	5	0.00709225	Gammarus mucronatus	0.01725	4	0.00221736	Idotea balthica
40	7	1	Duffy et al. 2005	TD	Herbivore	SSR	g	Total algal biomass	Animalia:Arthropoda:Malacostraca (Amphipoda, Isopoda)	Macroalgae	Aquatic	5	3	2	1	S	37.25	-76.4833	4	Predators		Negative	Original data from authors	JSL		5.845	5	10.9411	Cymadusa compta	3.7362	5	1.61556	Erichsonella attenuata	16.9374	5	12.2834	Gammarus mucronatus	4.0594	5	3.66069	Idotea balthica
41	7	1	Duffy et al. 2005	TD	Herbivore	SSR	ug chl a cm-2	Epiphytic chl-a	Animalia:Arthropoda:Malacostraca (Amphipoda, Isopoda)	Macroalgae	Aquatic	5	3	2	1	S	37.25	-76.4833	4	Predators		Negative	Original data from authors	JSL	Expectation that increasing resistance to predation with increasing grazer richness leads to greater consumption of resources / less sediment decomposition/nutrients in diverse grazer treatments	2.9396	5	3.85888	Cymadusa compta	5.8014	5	3.05223	Erichsonella attenuata	1.2834	5	0.664076	Gammarus mucronatus	6.3428	5	5.40264	Idotea balthica
42	7	1	Duffy et al. 2005	TD	Herbivore	SSR	g	Zostera biomass	Animalia:Arthropoda:Malacostraca (Amphipoda, Isopoda)	Macroalgae	Aquatic	5	3	2	1	S	37.25	-76.4833	4	Predators		Positive	Original data from authors	JSL		5.4356	5	2.58301	Cymadusa compta	4.4298	5	4.0872	Erichsonella attenuata	9.2524	5	3.44589	Gammarus mucronatus	6.183	5	1.22354	Idotea balthica
43	7	2	Duffy et al. 2005	TD	Herbivore	Flux	ug	Branched fatty acids	Animalia:Arthropoda:Malacostraca (Amphipoda, Isopoda)	Macroalgae	Aquatic	5	3	2	1	S	37.25	-76.4833	4	No predators		Negative	Original data from authors	JSL		1.392	5	0.701049	Cymadusa compta	2.376	5	1.58949	Erichsonella attenuata	1.288	5	0.371039	Gammarus mucronatus	2.226	5	0.357043	Idotea balthica
44	7	2	Duffy et al. 2005	TD	Herbivore	SST	g	Grazer biomass	Animalia:Arthropoda:Malacostraca (Amphipoda, Isopoda)	Macroalgae	Aquatic	5	3	2	1	S	37.25	-76.4833	4	No predators		Positive	Original data from authors	JSL		0.3846	5	0.235937	Cymadusa compta	1.0684	5	0.415074	Erichsonella attenuata	0.478	5	0.286578	Gammarus mucronatus	1.439	5	0.335583	Idotea balthica
45	7	2	Duffy et al. 2005	TD	Herbivore	Flux	ug	Sediment organic C	Animalia:Arthropoda:Malacostraca (Amphipoda, Isopoda)	Macroalgae	Aquatic	5	3	2	1	S	37.25	-76.4833	4	No predators		Negative	Original data from authors	JSL		0.0698	5	0.0165741	Cymadusa compta	0.063	5	0.0224611	Erichsonella attenuata	0.0562	5	0.00679706	Gammarus mucronatus	0.167	5	0.101546	Idotea balthica
46	7	2	Duffy et al. 2005	TD	Herbivore	SSR	ug chl a cm-2	Sediment chl-a	Animalia:Arthropoda:Malacostraca (Amphipoda, Isopoda)	Macroalgae	Aquatic	5	3	2	1	S	37.25	-76.4833	4	No predators		Negative	Original data from authors	JSL		0.3248	5	0.102612	Cymadusa compta	0.6948	5	0.433138	Erichsonella attenuata	0.3436	5	0.0748986	Gammarus mucronatus	0.5062	5	0.203029	Idotea balthica
47	7	2	Duffy et al. 2005	TD	Herbivore	SSR	number	Taxon richness	Animalia:Arthropoda:Malacostraca (Amphipoda, Isopoda)	Macroalgae	Aquatic	5	3	2	1	S	37.25	-76.4833	4	No predators		Negative	Original data from authors	JSL		7.4	5	0.894427	Cymadusa compta	11.4	5	0.894427	Erichsonella attenuata	10.2	5	3.34664	Gammarus mucronatus	9.2	5	1.78885	Idotea balthica
48	7	2	Duffy et al. 2005	TD	Herbivore	Flux	ug	Sediment N	Animalia:Arthropoda:Malacostraca (Amphipoda, Isopoda)	Macroalgae	Aquatic	5	3	2	1	S	37.25	-76.4833	4	No predators		Negative	Original data from authors	JSL		0.014	3	0.00173205	Cymadusa compta	0.01575	4	0.00403113	Erichsonella attenuata	0.013	5	0.00223607	Gammarus mucronatus	0.0286667	3	0.0145717	Idotea balthica
49	7	2	Duffy et al. 2005	TD	Herbivore	SSR	g	Total algal biomass	Animalia:Arthropoda:Malacostraca (Amphipoda, Isopoda)	Macroalgae	Aquatic	5	3	2	1	S	37.25	-76.4833	4	No predators		Negative	Original data from authors	JSL		0.0214	5	0.028457	Cymadusa compta	1.8322	5	1.40557	Erichsonella attenuata	10.824	5	7.61037	Gammarus mucronatus	0.137	5	0.152673	Idotea balthica
50	7	2	Duffy et al. 2005	TD	Herbivore	SSR	ug chl a cm-2	Epiphytic chl-a	Animalia:Arthropoda:Malacostraca (Amphipoda, Isopoda)	Macroalgae	Aquatic	5	3	2	1	S	37.25	-76.4833	4	No predators		Negative	Original data from authors	JSL		0.8462	5	0.319895	Cymadusa compta	0.8054	5	0.393863	Erichsonella attenuata	1.2278	5	1.1387	Gammarus mucronatus	0.7194	5	0.0789069	Idotea balthica
51	7	2	Duffy et al. 2005	TD	Herbivore	SSR	g	Zostera biomass	Animalia:Arthropoda:Malacostraca (Amphipoda, Isopoda)	Macroalgae	Aquatic	5	3	2	1	S	37.25	-76.4833	4	No predators		Positive	Original data from authors	JSL		5.7432	5	1.38611	Cymadusa compta	16.3958	5	1.4658	Erichsonella attenuata	14.1688	5	3.07251	Gammarus mucronatus	7.994	5	1.32451	Idotea balthica
52	8	1	Gamfeldt et al. 2005	TD	Herbivore	SST	10^4 um^3	herbivore biovolume	Protista:Ciliata	Microalgae	Aquatic	4	1	3	1	S	58.88	11.14	3	Algal richness = 3		Positive	Original data from authors	LG		737.395	5	290.525	Euplotes sp.	174.151	5	37.2936	Diophrys sp.	5066.27	5	3767.24	Eutintinnus inquilinum
53	8	1	Gamfeldt et al. 2005	TD	Herbivore	SST	10^4 um^3	algal biovolume	Protista:Ciliata	Microalgae	Aquatic	4	1	3	1	S	58.88	11.14	3	Algal richness = 3		Negative	Original data from authors	LG		1234.53	5	384.352	Euplotes sp.	3171.37	5	157.031	Diophrys sp.	768.024	5	894.306	Eutintinnus inquilinum
54	8	2	Gamfeldt et al. 2005	BU	Primary Producer	SST	10^4 um^3	algal biovolume	Protista:Ciliata	Microalgae	Aquatic	4	1	3	1	S	58.88	11.14	3	Ciliate richness = 3		Positive	Original data from authors	LG		494.449	5	144.343	Isochrysis galbana	351.021	5	193.245	Rhodomonas baltica	29.6826	5	18.0281	Dunaliella tertiolecta
55	8	2	Gamfeldt et al. 2005	BU	Primary Producer	SST	10^4 um^3	herbivore biovolume	Protista:Ciliata	Microalgae	Aquatic	4	1	3	1	S	58.88	11.14	3	Ciliate richness = 3		Positive	Original data from authors	LG		1242.18	5	1643.45	Isochrysis galbana	617.189	5	308.117	Rhodomonas baltica	35.1736	5	39.0895	Dunaliella tertiolecta
56	9	1	Hagele & Rowell-Rahier 1999	BU	Primary Producer	RD	g	Final weight of larvae	Animalia:Arthropoda:Insecta:Orthoptera (Miramella alpina)	Plantae (Herbaceous grassland plants)	Terrestrial	7	1	5	2	S	47.558	7.5833	6	M.alpina		Positive	Fig 1b	LG		0.201	5	0.474046	Adenostyles alliariae	0.18	5	0.424853	Senecio fuchsii	0.229	5	0.556781	Petasites albus	0.141	5	0.351063	Urtica dioica	0	5	0	Lamium galeobdolon	0	5	0	Fagus sylvatica
57	9	1	Hagele & Rowell-Rahier 1999	BU	Primary Producer	RD	g	Total consumption	Animalia:Arthropoda:Insecta:Orthoptera (Miramella alpina)	Plantae (Herbaceous grassland plants)	Terrestrial	7	1	5	2	S	47.558	7.5833	6	M.alpina		Positive	Fig 1c	LG		0.827	5	2.0706	Adenostyles alliariae	0.561	5	1.43556	Senecio fuchsii	1.212	5	3.02764	Petasites albus	1.108	5	2.98068	Urtica dioica	0.069	5	0.18783	Lamium galeobdolon	0	5	0	Fagus sylvatica
58	9	2	Hagele & Rowell-Rahier 1999	BU	Primary Producer	RD	g	Final weight of larvae	Animalia:Arthropoda:Insecta:Orthoptera (Miramella alpina)	Plantae (Herbaceous grassland plants)	Terrestrial	7	1	5	2	S	47.558	7.5833	6	C.dominula		Positive	Fig 1b	LG		0.402	5	0.92126	Adenostyles alliariae	0.362	5	0.831817	Senecio fuchsii	0	5	0	Petasites albus	0.352	5	0.809457	Urtica dioica	0.38	5	0.867594	Lamium galeobdolon	0.372	5	0.892191	Fagus sylvatica
59	9	2	Hagele & Rowell-Rahier 1999	BU	Primary Producer	RD	g	Total consumption	Animalia:Arthropoda:Insecta:Orthoptera (Miramella alpina)	Plantae (Herbaceous grassland plants)	Terrestrial	7	1	5	2	S	47.558	7.5833	6	C.dominula		Positive	Fig 1c	LG		0.691	5	1.58537	Adenostyles alliariae	0.772	5	1.79109	Senecio fuchsii	0	5	0	Petasites albus	0.905	5	2.1019	Urtica dioica	0.923	5	2.16675	Lamium galeobdolon	0.717	5	1.66811	Fagus sylvatica
60	9	3	Hagele & Rowell-Rahier 1999	BU	Primary Producer	RD	g	Final weight of larvae	Animalia:Arthropoda:Insecta:Orthoptera (Miramella alpina)	Plantae (Herbaceous grassland plants)	Terrestrial	7	1	5	2	S	47.558	7.5833	6	C.distinctissima		Positive	Fig 1b	LG		0.393	5	0.959273	Adenostyles alliariae	0.361	5	0.872067	Senecio fuchsii	0.352	5	0.818401	Petasites albus	0.3	5	0.708834	Urtica dioica	0.321	5	0.775916	Lamium galeobdolon	0	5	0	Fagus sylvatica
61	9	3	Hagele & Rowell-Rahier 1999	BU	Primary Producer	RD	g	Total consumption	Animalia:Arthropoda:Insecta:Orthoptera (Miramella alpina)	Plantae (Herbaceous grassland plants)	Terrestrial	7	1	5	2	S	47.558	7.5833	6	C.distinctissima		Positive	Fig 1c	LG		0.249	5	0.693181	Adenostyles alliariae	0.364	5	0.957037	Senecio fuchsii	0.454	5	1.1717	Petasites albus	0.136	5	0.33541	Urtica dioica	0.197	5	0.485227	Lamium galeobdolon	0	5	0	Fagus sylvatica
62	10	1	Hattenschwiler & Bretscher 2001	BU	Dead organic matter	RD	mg g-1 d-1	consumption	Animalia:Arthropoda:Malacostraca:Isopoda (Oniscus asellus)	Plantae (Beech, Fagus sylvatica, Acer pseudoplatanas, Quercus robur leaf litter)	Terrestrial	8	1	3	2	S	47.56	7.59	3	CO2		Positive	Fig6	LG		11.373	4	28.5926	Acer pseudoplatanus	7.634	4	18.8769	Fagus sylvatica	8.568	4	20.346	Quercus robur
63	10	1	Hattenschwiler & Bretscher 2001	BU	Dead organic matter	RD	mg g-1 d-1	growth rate	Animalia:Arthropoda:Malacostraca:Isopoda (Oniscus asellus)	Plantae (Beech, Fagus sylvatica, Acer pseudoplatanas, Quercus robur leaf litter)	Terrestrial	8	1	3	2	S	47.56	7.59	3	CO2		Positive	Fig6	LG		-0.5	4	1.69941	Acer pseudoplatanus	0.897	4	2.39706	Fagus sylvatica	1.418	4	3.97349	Quercus robur
64	10	2	Hattenschwiler & Bretscher 2001	BU	Dead organic matter	RD	mg g-1 d-1	consumption	Animalia:Arthropoda:Malacostraca:Isopoda (Oniscus asellus)	Plantae (Beech, Fagus sylvatica, Acer pseudoplatanas, Quercus robur leaf litter)	Terrestrial	8	1	3	2	S	47.56	7.59	3	CO2+		Positive	Fig6	LG		11.221	4	28.8184	Acer pseudoplatanus	4.4	4	10.6862	Fagus sylvatica	6.067	4	14.5836	Quercus robur
65	10	2	Hattenschwiler & Bretscher 2001	BU	Dead organic matter	RD	mg g-1 d-1	growth rate	Animalia:Arthropoda:Malacostraca:Isopoda (Oniscus asellus)	Plantae (Beech, Fagus sylvatica, Acer pseudoplatanas, Quercus robur leaf litter)	Terrestrial	8	1	3	2	S	47.56	7.59	3	CO2+		Positive	Fig6	LG		-0.547	4	1.7419	Acer pseudoplatanus	0.409	4	1.89842	Fagus sylvatica	0.348	4	1.53841	Quercus robur
66	11	1	Madritch & Cardinale 2007	TD	Dead organic matter	.	%C	Leaf C	Soil fauna (presumably bacteria, fungi, microarthropods, and others)	Plantae (Populus tremuloides, Tilia americana, Quercus rubra, Acer saccharum, Pinus resinosa, Pinus strobes leaf litter)	Terrestrial	8	2	5	1	S	43.0758	-89.4142	6	Site 1		Negative	Original data from authors	JG	Data are from the University of Wisconsin Arboretum	35.1471	3	9.39725	Populus temuloides	43.656	3	1.00898	Tilia americana	36.3789	3	5.93607	Acer saccharum	35.1182	3	7.972	Quercus rubra	48.2871	3	2.39848	Pinus resinosa	43.3944	3	7.61356	Pinus strobus
67	11	1	Madritch & Cardinale 2007	TD	Dead organic matter	SST	K	Decomposition rate	Soil fauna (presumably bacteria, fungi, microarthropods, and others)	Plantae (Populus tremuloides, Tilia americana, Quercus rubra, Acer saccharum, Pinus resinosa, Pinus strobes leaf litter)	Terrestrial	8	2	5	1	S	43.0758	-89.4142	6	Site 1		Positive	Original data from authors	JG	Data are from the University of Wisconsin Arboretum	1.41025	3	1.06483	Populus temuloides	3.58666	3	0.570637	Tilia americana	2.15932	3	0.544432	Acer saccharum	0.663422	3	0.295757	Quercus rubra	0.358099	3	0.0429294	Pinus resinosa	0.415052	3	0.19952	Pinus strobus
68	11	1	Madritch & Cardinale 2007	TD	Dead organic matter	.	%N	Leaf N	Soil fauna (presumably bacteria, fungi, microarthropods, and others)	Plantae (Populus tremuloides, Tilia americana, Quercus rubra, Acer saccharum, Pinus resinosa, Pinus strobes leaf litter)	Terrestrial	8	2	5	1	S	43.0758	-89.4142	6	Site 1		Negative	Original data from authors	JG	Data are from the University of Wisconsin Arboretum	0.925572	3	0.203934	Populus temuloides	1.31727	3	0.180139	Tilia americana	1.12936	3	0.0314965	Acer saccharum	1.34366	3	0.228264	Quercus rubra	1.07161	3	0.194952	Pinus resinosa	0.898448	3	0.0686564	Pinus strobus
69	11	2	Madritch & Cardinale 2007	TD	Dead organic matter	.	%C	Leaf C	Soil fauna (presumably bacteria, fungi, microarthropods, and others)	Plantae (Populus tremuloides, Tilia americana, Quercus rubra, Acer saccharum, Pinus resinosa, Pinus strobes leaf litter)	Terrestrial	8	2	5	1	S	43.0758	-89.4142	6	Site 2		Negative	Original data from authors	JG	Data are from Germain Hemlocks State Natural Area	45.8007	3	1.48993	Populus temuloides	38.7588	3	4.61321	Tilia americana	42.8898	2	4.54296	Acer saccharum	44.7435	3	4.64943	Quercus rubra	52.1178	3	0.210108	Pinus resinosa	50.2532	3	1.27886	Pinus strobus
70	11	2	Madritch & Cardinale 2007	TD	Dead organic matter	SST	K	Decomposition rate	Soil fauna (presumably bacteria, fungi, microarthropods, and others)	Plantae (Populus tremuloides, Tilia americana, Quercus rubra, Acer saccharum, Pinus resinosa, Pinus strobes leaf litter)	Terrestrial	8	2	5	1	S	43.0758	-89.4142	6	Site 2		Positive	Original data from authors	JG	Data are from Germain Hemlocks State Natural Area	0.706429	3	0.17658	Populus temuloides	0.942236	3	0.373342	Tilia americana	0.683627	3	0.0914442	Acer saccharum	0.353042	3	0.193272	Quercus rubra	0.34698	3	0.0271028	Pinus resinosa	0.286592	3	0.040856	Pinus strobus
71	11	2	Madritch & Cardinale 2007	TD	Dead organic matter	.	%N	Leaf N	Soil fauna (presumably bacteria, fungi, microarthropods, and others)	Plantae (Populus tremuloides, Tilia americana, Quercus rubra, Acer saccharum, Pinus resinosa, Pinus strobes leaf litter)	Terrestrial	8	2	5	1	S	43.0758	-89.4142	6	Site 2		Negative	Original data from authors	JG	Data are from Germain Hemlocks State Natural Area	1.19845	3	0.276878	Populus temuloides	1.34066	3	0.243143	Tilia americana	1.14424	2	0.157489	Acer saccharum	1.62635	3	0.338532	Quercus rubra	1.01719	3	0.167175	Pinus resinosa	0.773249	3	0.260917	Pinus strobus
72	11	3	Madritch & Cardinale 2007	TD	Dead organic matter	.	%C	Leaf C	Soil fauna (presumably bacteria, fungi, microarthropods, and others)	Plantae (Populus tremuloides, Tilia americana, Quercus rubra, Acer saccharum, Pinus resinosa, Pinus strobes leaf litter)	Terrestrial	8	2	5	1	S	43.0758	-89.4142	6	Site 3		Negative	Original data from authors	JG	Data are from Keller Whitcomb Creek Woods State Natural Area	48.0891	3	0.987159	Populus temuloides	43.424	3	0.599393	Tilia americana	42.5224	2	2.87512	Acer saccharum	49.3727	3	0.198292	Quercus rubra	52.3417	3	0.382148	Pinus resinosa	51.3211	3	0.688062	Pinus strobus
73	11	3	Madritch & Cardinale 2007	TD	Dead organic matter	SST	K	Decomposition rate	Soil fauna (presumably bacteria, fungi, microarthropods, and others)	Plantae (Populus tremuloides, Tilia americana, Quercus rubra, Acer saccharum, Pinus resinosa, Pinus strobes leaf litter)	Terrestrial	8	2	5	1	S	43.0758	-89.4142	6	Site 3		Positive	Original data from authors	JG	Data are from Keller Whitcomb Creek Woods State Natural Area	0.402781	3	0.0730869	Populus temuloides	0.695831	3	0.0591959	Tilia americana	0.379789	3	0.0744589	Acer saccharum	0.426673	3	0.153538	Quercus rubra	0.285008	3	0.159087	Pinus resinosa	0.299173	3	0.0952551	Pinus strobus
74	11	3	Madritch & Cardinale 2007	TD	Dead organic matter	.	%N	Leaf N	Soil fauna (presumably bacteria, fungi, microarthropods, and others)	Plantae (Populus tremuloides, Tilia americana, Quercus rubra, Acer saccharum, Pinus resinosa, Pinus strobes leaf litter)	Terrestrial	8	2	5	1	S	43.0758	-89.4142	6	Site 3		Negative	Original data from authors	JG	Data are from Keller Whitcomb Creek Woods State Natural Area	1.62635	3	0.541278	Populus temuloides	2.3203	3	0.0876822	Tilia americana	1.79331	2	0.0481926	Acer saccharum	2.19964	3	0.430617	Quercus rubra	1.255	3	0.221044	Pinus resinosa	0.821257	3	0.125228	Pinus strobus
75	12	1	Ritchie & Tilman 1993	TD	Herbivore	SSR	g m-2	Plant aboveground dry mass	Animalia:Arthropoda:Orthoptera:Acrididae (Melanoplus femur-rubrum, Phoetaliotes nebrascensis, Spharagemon collare)	Plantae (herbacious grassland vegetation - primarily the grass Schizachyrium scoparium)	Terrestrial	7	2	4	1	S	45.4	-93.2	3	Ambient N		Negative	Fig 5	JED	sum of all 3 plant spp	12.23	24	9.12431	Melanoplus femur-rubrum	7.92	24	1.59801	Phoetaliotes nebrascensis	7.03333	24	3.88572	Spharagemon collare
76	12	1	Ritchie & Tilman 1993	TD	Herbivore	SST-2	mg kg-1 dry soil	soil N (NH4 + NO3)	Animalia:Arthropoda:Orthoptera:Acrididae (Melanoplus femur-rubrum, Phoetaliotes nebrascensis, Spharagemon collare)	Plantae (herbacious grassland vegetation - primarily the grass Schizachyrium scoparium)	Terrestrial	7	2	4	1	S	45.4	-93.2	3	Ambient N		Positive	Table 2	JED		0.621	24	0.81813	Melanoplus femur-rubrum	0.425	24	0.475201	Spharagemon collare	0.622	24	0.563383	Phoetaliotes nebrascensis
77	12	2	Ritchie & Tilman 1993	TD	Herbivore	SSR	g m-2	Plant aboveground dry mass	Animalia:Arthropoda:Orthoptera:Acrididae (Melanoplus femur-rubrum, Phoetaliotes nebrascensis, Spharagemon collare)	Plantae (herbacious grassland vegetation - primarily the grass Schizachyrium scoparium)	Terrestrial	7	2	4	1	S	45.4	-93.2	3	Fertilized (N)		Negative	Fig 5	JED	sum of all 3 plant spp	7.25433	24	5.35744	Melanoplus femur-rubrum	8.62723	24	5.70989	Phoetaliotes nebrascensis	5.63579	24	4.40266	Spharagemon collare
78	12	2	Ritchie & Tilman 1993	TD	Herbivore	SST-2	mg kg-1 dry soil	soil N (NH4 + NO3)	Animalia:Arthropoda:Orthoptera:Acrididae (Melanoplus femur-rubrum, Phoetaliotes nebrascensis, Spharagemon collare)	Plantae (herbacious grassland vegetation - primarily the grass Schizachyrium scoparium)	Terrestrial	7	2	4	1	S	45.4	-93.2	3	Fertilized (N)		Positive	Table 2	JED		14.09	24	2.59646	Melanoplus femur-rubrum	18.37	24	2.84141	Spharagemon collare	16.12	24	0.930806	Phoetaliotes nebrascensis
79	13	1	Van Peer et al. 2004	TD	Primary Producer	SST	g plant-1	biomass	Plantae (Perennial temperate grasses and forbes)	Water	Terrestrial	7	1	11		S	51.15	4.4	8			Positive	figures	LG		0.421429	1		Poa pratensis	0.392857	1		Dactylis glomerata	0.4	1		Bromus catharticus	0.371429	1		Festuca arundinacea	0.328571	1		Lolium multiflorum	0.307143	1		Phleum pratense
80	13	1	Van Peer et al. 2004	TD	Primary Producer	SST	%	% water use	Plantae (Perennial temperate grasses and forbes)	Water	Terrestrial	7	1	11		S	51.15	4.4	8			Positive	figures	LG		69.5652	1		Poa pratensis	65.679	1		Dactylis glomerata	63.1056	1		Bromus catharticus	62.1118	1		Festuca arundinacea	47.9012	1		Lolium multiflorum	57.7778	1		Phleum pratense
81	14	1	Wardle et al. 2003	TD	Primary Producer	SST	g unit-1	aboveground net primary productivity	Plantae (temperate grassland species, grasses+legumes+forbs)	Inorganic nutrients	Terrestrial	7	1	7	2	S	63.75	20.2833	9			Positive	Figs 1,2	JED	SD not reported	43.2	5		Lolium perenne	61.4	5		Phleum pretense	72.7	5		Dactylis glomerata	220	5		Trifolium pretense	207	5		Trifolium repens	120	5		Trifolium subterraneum
82	14	1	Wardle et al. 2003	TD	Primary Producer	.	number per 100 g	enchytraeid abundance	Plantae (temperate grassland species, grasses+legumes+forbs)	Inorganic nutrients	Terrestrial	7	1	7	2	S	63.75	20.2833	9			Positive	Figs 1,2	JED	SD not reported	44.6	5		Lolium perenne	50	5		Phleum pretense	66.9	5		Dactylis glomerata	20	5		Trifolium pretense	36.9	5		Trifolium repens	81.5	5		Trifolium subterraneum
83	14	1	Wardle et al. 2003	TD	Primary Producer	SST+1	number per 100 g	herbivorous nematode abundance	Plantae (temperate grassland species, grasses+legumes+forbs)	Inorganic nutrients	Terrestrial	7	1	7	2	S	63.75	20.2833	9			Positive	Figs 1,2	JED	SD not reported	2040	5		Lolium perenne	3410	5		Phleum pretense	3730	5		Dactylis glomerata	2610	5		Trifolium pretense	1600	5		Trifolium repens	741	5		Trifolium subterraneum
84	14	1	Wardle et al. 2003	TD	Primary Producer	.	phospholipid (nmol g-1)	microbial biomass	Plantae (temperate grassland species, grasses+legumes+forbs)	Inorganic nutrients	Terrestrial	7	1	7	2	S	63.75	20.2833	9			Positive	Figs 1,2	JED	SD not reported	66.9	5		Lolium perenne	77.3	5		Phleum pretense	70.4	5		Dactylis glomerata	118	5		Trifolium pretense	111	5		Trifolium repens	80.8	5		Trifolium subterraneum
85	14	1	Wardle et al. 2003	TD	Primary Producer	.	ug CO2 hr-1 g-1	microbial respiration	Plantae (temperate grassland species, grasses+legumes+forbs)	Inorganic nutrients	Terrestrial	7	1	7	2	S	63.75	20.2833	9			Positive	Figs 1,2	JED	SD not reported	10.1	5		Lolium perenne	10.5	5		Phleum pretense	10	5		Dactylis glomerata	14.2	5		Trifolium pretense	12.9	5		Trifolium repens	12.3	5		Trifolium subterraneum
86	14	1	Wardle et al. 2003	TD	Primary Producer	SST+2	number per 100 g	microbivorous nematode abundance	Plantae (temperate grassland species, grasses+legumes+forbs)	Inorganic nutrients	Terrestrial	7	1	7	2	S	63.75	20.2833	9			Positive	Figs 1,2	JED	SD not reported	1800	5		Lolium perenne	1290	5		Phleum pretense	1820	5		Dactylis glomerata	867	5		Trifolium pretense	1670	5		Trifolium repens	2000	5		Trifolium subterraneum
87	14	1	Wardle et al. 2003	TD	Primary Producer	SST+2	number per 100 g	predatory nematode abundance	Plantae (temperate grassland species, grasses+legumes+forbs)	Inorganic nutrients	Terrestrial	7	1	7	2	S	63.75	20.2833	9			Positive	Figs 1,2	JED	SD not reported	1430	5		Lolium perenne	1070	5		Phleum pretense	1310	5		Dactylis glomerata	421	5		Trifolium pretense	1200	5		Trifolium repens	1830	5		Trifolium subterraneum
88	14	1	Wardle et al. 2003	TD	Primary Producer	SST	g unit-1	root biomass	Plantae (temperate grassland species, grasses+legumes+forbs)	Inorganic nutrients	Terrestrial	7	1	7	2	S	63.75	20.2833	9			Positive	Figs 1,2	JED	SD not reported	57.6	5		Lolium perenne	69.7	5		Phleum pretense	66.7	5		Dactylis glomerata	221	5		Trifolium pretense	121	5		Trifolium repens	27.3	5		Trifolium subterraneum
89	15	1	Wojdak 2005	TD	Herbivore	.	ug chl a cm-2	Biomass of periphyton	Animalia:Mollusca:Gastropoda (Heliosoma, Physa, Fossaria)	Microalgae (periphyton)	Aquatic	1	2	2	1	S	42.4	-85.4	3			Negative		JG	These data are from pooled factorial treatments (with/without preds and incvreased nutrients)	43.0108	16	27.5269	Fossaria obtruisa	24.9463	16	20.6451	Physa gyrina	24.9463	16	17.2043	Heliosoma trivolvis
90	15	1	Wojdak 2005	TD	Herbivore	.	mg dry mass	Change in snail mass over experiment	Animalia:Mollusca:Gastropoda (Heliosoma, Physa, Fossaria)	Microalgae (periphyton)	Aquatic	1	2	2	1	S	42.4	-85.4	3			Positive		JG	These data are from pooled factorial treatments (with/without preds and incvreased nutrients)	241.573	16	224.719	Fossaria obtruisa	106.742	16	112.359	Physa gyrina	314.607	16	269.663	Heliosoma trivolvis
91	15	1	Wojdak 2005	TD	Herbivore	.	% cover	Floating microalgae	Animalia:Mollusca:Gastropoda (Heliosoma, Physa, Fossaria)	Microalgae (periphyton)	Aquatic	1	2	2	1	S	42.4	-85.4	3			Negative		JG	These data are from pooled factorial treatments (with/without preds and incvreased nutrients)	12.3461	16	9.19418	Fossaria obtruisa	9.29195	16	11.0225	Physa gyrina	6.92471	16	11.0119	Heliosoma trivolvis
92	15	1	Wojdak 2005	TD	Herbivore	.	mg dry mass	Mass of snails at end of experiment	Animalia:Mollusca:Gastropoda (Heliosoma, Physa, Fossaria)	Microalgae (periphyton)	Aquatic	1	2	2	1	S	42.4	-85.4	3			Positive		JG	These data are from pooled factorial treatments (with/without preds and incvreased nutrients)	222.034	16	202.272	Fossaria obtruisa	103.937	16	91.5191	Physa gyrina	275.297	16	165.495	Heliosoma trivolvis
93	15	1	Wojdak 2005	TD	Herbivore	.	ug chl a stem-1	chl a on stems	Animalia:Mollusca:Gastropoda (Heliosoma, Physa, Fossaria)	Microalgae (periphyton)	Aquatic	1	2	2	1	S	42.4	-85.4	3			Negative		JG	These data are from pooled factorial treatments (with/without preds and incvreased nutrients)	51.3147	16	2.7235	Fossaria obtruisa	48.2591	16	8.4362	Physa gyrina	31.1542	16	13.9164	Heliosoma trivolvis
94	15	1	Wojdak 2005	TD	Herbivore	.	mg O2 L-1 day-1	Overall respiration of the pond community	Animalia:Mollusca:Gastropoda (Heliosoma, Physa, Fossaria)	Microalgae (periphyton)	Aquatic	1	2	2	1	S	42.4	-85.4	3			Positive		JG	These data are from pooled factorial treatments (with/without preds and incvreased nutrients)	1.03448	16	0.551724	Fossaria obtruisa	1.05747	16	0.551724	Physa gyrina	1.56322	16	0.735632	Heliosoma trivolvis
95	16	1	Boyer et al. 2009	TD	Primary Producer	SST	g	change wet mass	Macroalgae (Codium fragile, Ulva lactuca, Gracilaria tikvahiae, Hypnea musciformis, Sargassum filipendula, Padina gymnospora)	Inorganic nutrients	Aquatic	4	2	2	2	S	34.7167	-76.65	6	ambient	2004	Positive	Fig 2	LG		-4.609	7	20.9676	Codium fragile	46.42	7	30.6431	Ulva lactuca	3.951	7	15.3216	Gracilaria tikvahiae	21.07	7	18.5475	Hypnea musciformis	36.543	7	13.7098	Sargassum filipendula	21.07	7	16.9358	Padina gymnospora
96	16	1	Boyer et al. 2009	TD	Primary Producer	SST	%	N % dry mass	Macroalgae (Codium fragile, Ulva lactuca, Gracilaria tikvahiae, Hypnea musciformis, Sargassum filipendula, Padina gymnospora)	Inorganic nutrients	Aquatic	4	2	2	2	S	34.7167	-76.65	6	ambient	2004	Positive	Fig 2	LG		0.961	7	0.171464	Codium fragile	1.816	7	0.230252	Ulva lactuca	1.676	7	0.230252	Gracilaria tikvahiae	1.91	7	0.372322	Hypnea musciformis	1.605	7	0.259646	Sargassum filipendula	1.254	7	0.200858	Padina gymnospora
97	16	2	Boyer et al. 2009	TD	Primary Producer	SST	g	change wet mass	Macroalgae (Codium fragile, Ulva lactuca, Gracilaria tikvahiae, Hypnea musciformis, Sargassum filipendula, Padina gymnospora)	Inorganic nutrients	Aquatic	4	2	2	2	S	34.7167	-76.65	6	enriched	2004	Positive	Fig 2	LG		14.156	7	8.87205	Codium fragile	64.198	7	41.1269	Ulva lactuca	3.951	7	18.5475	Gracilaria tikvahiae	39.506	7	28.2255	Hypnea musciformis	12.51	7	14.5157	Sargassum filipendula	-7.243	7	17.7417	Padina gymnospora
98	16	2	Boyer et al. 2009	TD	Primary Producer	SST	%	N % dry mass	Macroalgae (Codium fragile, Ulva lactuca, Gracilaria tikvahiae, Hypnea musciformis, Sargassum filipendula, Padina gymnospora)	Inorganic nutrients	Aquatic	4	2	2	2	S	34.7167	-76.65	6	enriched	2004	Positive	Fig 2	LG		1.336	7	0.315984	Codium fragile	3.141	7	0.315984	Ulva lactuca	2.203	7	0.487448	Gracilaria tikvahiae	2.707	7	0.460504	Hypnea musciformis	2.168	7	0.257196	Sargassum filipendula	1.84	7	0.342929	Padina gymnospora
99	16	3	Boyer et al. 2009	TD	Primary Producer	SST	g	change wet mass	Macroalgae (Codium fragile, Ulva lactuca, Gracilaria tikvahiae, Hypnea musciformis, Sargassum filipendula, Padina gymnospora)	Inorganic nutrients	Aquatic	4	2	2	2	S	34.7167	-76.65	6	ambient	2005	Positive	Fig 2	LG		20.78	10	9.29826	Codium fragile	-23.831	10	16.8574	Ulva lactuca	12.949	10	11.6253	Gracilaria tikvahiae	0.847	10	19.7625	Hypnea musciformis	17.695	10	19.7625	Sargassum filipendula	6.78	10	14.5304	Padina gymnospora
100	16	3	Boyer et al. 2009	TD	Primary Producer	SST	%	N % dry mass	Macroalgae (Codium fragile, Ulva lactuca, Gracilaria tikvahiae, Hypnea musciformis, Sargassum filipendula, Padina gymnospora)	Inorganic nutrients	Aquatic	4	2	2	2	S	34.7167	-76.65	6	ambient	2005	Positive	Fig 2	LG		0.988	10	0.178813	Codium fragile	1.493	10	0.536438	Ulva lactuca	1.466	10	0.308636	Gracilaria tikvahiae	1.679	10	0.0318434	Hypnea musciformis	1.42	10	0.178813	Sargassum filipendula	1.041	10	0.178813	Padina gymnospora
101	16	4	Boyer et al. 2009	TD	Primary Producer	SST	g	change wet mass	Macroalgae (Codium fragile, Ulva lactuca, Gracilaria tikvahiae, Hypnea musciformis, Sargassum filipendula, Padina gymnospora)	Inorganic nutrients	Aquatic	4	2	2	2	S	34.7167	-76.65	6	enriched	2005	Positive	Fig 2	LG		18.169	10	4.65158	Codium fragile	11.051	10	17.4355	Ulva lactuca	18.644	10	17.4379	Gracilaria tikvahiae	21.966	10	15.6939	Hypnea musciformis	2.034	10	19.7625	Sargassum filipendula	-10.78	10	12.2058	Padina gymnospora
102	16	4	Boyer et al. 2009	TD	Primary Producer	SST	%	N % dry mass	Macroalgae (Codium fragile, Ulva lactuca, Gracilaria tikvahiae, Hypnea musciformis, Sargassum filipendula, Padina gymnospora)		Aquatic	4	2	2	2	S	34.7167	-76.65	6	enriched	2005	Positive	Fig 2	LG		1.466	10	0.244949	Codium fragile	3.38	10	0.340479	Ulva lactuca	2.044	10	0.374772	Gracilaria tikvahiae	2.895	10	0.406615	Hypnea musciformis	2.064	10	0.244949	Sargassum filipendula	1.812	10	0.210656	Padina gymnospora
103	17	1	McKie et al. 2008	TD	Detritivore	RD	proportional change	Leaf processing	Animalia:Arthropoda:Hexapoda:Insecta:Pterygota:Neoptera:Exopterygota:Plecoptera:Euholognatha (Protonemura meyeri, Nemurella pictetii, Taeniopteryx nebulosa)	Plantae (Alnus leaf litter)	Aquatic	2	1	3	2	S	63.8	20.2	3			Positive	Fig1	LG		0.5065	5	0.0865332	Potamophylax rotundipennis	0.5705	5	0.106019	Mesophylax impunctatus	0.191	5	0.133754	Nemoura fulviceps
104	17	1	McKie et al. 2008	TD	Detritivore	SST	proportional change	Detritivore relative growth	Animalia:Arthropoda:Hexapoda:Insecta:Pterygota:Neoptera:Exopterygota:Plecoptera:Euholognatha (Protonemura meyeri, Nemurella pictetii, Taeniopteryx nebulosa)	Plantae (Alnus leaf litter)	Aquatic	2	1	3	2	S	63.8	20.2	3			Positive	Fig2	LG		0.322	5	0.644	Potamophylax rotundipennis	0.499	5	0.998	Mesophylax impunctatus	0.082	5	0.164	Nemoura fulviceps
105	18	1	Sanpera-Calbet et al. 2009	BU	Dead organic matter		day-1	Leaf decomposition rate	Animalia:Arthropoda:Hexapoda:Insecta:Pterygota:Neoptera (Tricoptera, Plecoptera)	Plantae (Fagus sylvatica, Corylus avellana, Fraxinus excelsior leaf litter)	Aquatic	2	2	5	1	S	43.4311	2.22	3	Day 81		Positive	Figure 1	JSL		0.00645	12	0.0098	Fagus silvatica	0.129	12	0.024	Fraxinus excelsior	0.103	12	0.018	Corylus avellana
106	18	1	Sanpera-Calbet et al. 2009	BU	Dead organic matter		ug O2 g-1 leaf s-1	Microbial respiration rate	Animalia:Arthropoda:Hexapoda:Insecta:Pterygota:Neoptera (Tricoptera, Plecoptera)	Plantae (Fagus sylvatica, Corylus avellana, Fraxinus excelsior leaf litter)	Aquatic	2	2	5	1	S	43.4311	2.22	3	Day 81		Positive	Figure 4	JSL		0.0509	4	0.0404	Fagus silvatica	0	4	0	Fraxinus excelsior	0	4	0	Corylus avellana
107	18	1	Sanpera-Calbet et al. 2009	BU	Dead organic matter		mg g-1 leaf	Mycelial biomass	Animalia:Arthropoda:Hexapoda:Insecta:Pterygota:Neoptera (Tricoptera, Plecoptera)	Plantae (Fagus sylvatica, Corylus avellana, Fraxinus excelsior leaf litter)	Aquatic	2	2	5	1	S	43.4311	2.22	3	Day 81		Positive	Figure 4	JSL		52	4	6.4	Fagus silvatica	0	4	0	Fraxinus excelsior	0	4	0	Corylus avellana
108	18	1	Sanpera-Calbet et al. 2009	BU	Dead organic matter		mg bag-1	Total shredder biomass	Animalia:Arthropoda:Hexapoda:Insecta:Pterygota:Neoptera (Tricoptera, Plecoptera)	Plantae (Fagus sylvatica, Corylus avellana, Fraxinus excelsior leaf litter)	Aquatic	2	2	5	1	S	43.4311	2.22	3	Day 81		Positive	Figure 2	JSL		40.9	4	27	Fagus silvatica	14.9	4	15.4	Corylus avellana	3.41	4	2.78	Fraxinus excelsior
109	19	1	Caliman et al. 2007	TD	Detritivore	SST	mg	animal biomass	Animalia (Chironomus sp., Heleobia australis, Heteromastus similis)	Inorganic nutrients (P)	Aquatic	1	1	3	1	S	-22.85	-43.23	3	150		Positive	author	LG		1.25738	4	1.72585	Heleobia australis	3.12082	4	0.818885	Chironomus sp.	2.77418	4	0.623916	Heteromastus similis
110	19	1	Caliman et al. 2007	TD	Detritivore	RD	uM m-2 h-1	P flux	Animalia (Chironomus sp., Heleobia australis, Heteromastus similis)	Inorganic nutrients (P)	Aquatic	1	1	3	1	S	-22.85	-43.23	3	150		Positive	Fig 1	LG		1.26725	4	1.72686	Heleobia australis	3.09325	4	0.819814	Chironomus sp.	2.79375	4	0.619957	Heteromastus similis
111	19	2	Caliman et al. 2007	TD	Detritivore	SST	mg	animal biomass	Animalia (Chironomus sp., Heleobia australis, Heteromastus similis)	Inorganic nutrients (P)	Aquatic	1	1	3	1	S	-22.85	-43.23	3	300		Positive	author	LG		-0.66805	4	1.40912	Heleobia australis	-1.0021	4	0.540859	Chironomus sp.	3.10695	4	1.54028	Heteromastus similis
112	19	2	Caliman et al. 2007	TD	Detritivore	RD	uM m-2 h-1	P flux	Animalia (Chironomus sp., Heleobia australis, Heteromastus similis)	Inorganic nutrients (P)	Aquatic	1	1	3	1	S	-22.85	-43.23	3	300		Positive	Fig 1	LG		-0.6415	4	1.40114	Heleobia australis	-1.017	4	0.575138	Chironomus sp.	3.07825	4	1.55965	Heteromastus similis
113	19	3	Caliman et al. 2007	TD	Detritivore	SST	mg	animal biomass	Animalia (Chironomus sp., Heleobia australis, Heteromastus similis)	Inorganic nutrients (P)	Aquatic	1	1	3	1	S	-22.85	-43.23	3	450		Positive	author	LG		2.14395	4	0.799735	Heleobia australis	3.35735	4	1.71378	Chironomus sp.	2.9642	4	1.48019	Heteromastus similis
114	19	3	Caliman et al. 2007	TD	Detritivore	RD	uM m-2 h-1	P flux	Animalia (Chironomus sp., Heleobia australis, Heteromastus similis)	Inorganic nutrients (P)	Aquatic	1	1	3	1	S	-22.85	-43.23	3	450		Positive	Fig 1	LG		1.51125	4	0.695672	Heleobia australis	2.861	4	2.43599	Chironomus sp.	1.863	4	0.829122	Heteromastus similis
115	20	1	Douglass et al. 2008	TD	Herbivore	SSR	g	Change in algal biomass	Animalia (Palaemonetes vulgaris, Panopeus herbstii, Fundulus heteroclitus)	Animalia: Arthropoda: Malacostraca (Paracerceis caudata, Elasmopus levis, Dulichiella appendiculata)	Aquatic	4	3	2	2	S	34.7167	-76.7167	3	No predators		Negative	Original data from authors	JSL		31.4401	5	28.4633	Dulichiella appendiculata	34.938	5	38.6361	Elasmopus levii	42.2571	5	23.952	Paracerceis caudata
116	20	1	Douglass et al. 2008	TD	Herbivore	SST	g	Herbivore biomass	Animalia (Palaemonetes vulgaris, Panopeus herbstii, Fundulus heteroclitus)	Animalia: Arthropoda: Malacostraca (Paracerceis caudata, Elasmopus levis, Dulichiella appendiculata)	Aquatic	4	3	2	2	S	34.7167	-76.7167	3	No predators		Positive	Original data from authors	JSL		14904.9	5	4800	Dulichiella appendiculata	32751.3	5	22259.1	Elasmopus levii	17670.3	5	10390.5	Paracerceis caudata
117	20	2	Douglass et al. 2008	TD	Herbivore	SSR	g	Change in algal biomass	Animalia (Palaemonetes vulgaris, Panopeus herbstii, Fundulus heteroclitus)	Animalia: Arthropoda: Malacostraca (Paracerceis caudata, Elasmopus levis, Dulichiella appendiculata)	Aquatic	4	3	2	2	S	34.7167	-76.7167	3	Crab predator		Negative	Original data from authors	JSL		24.2291	5	14.3286	Dulichiella appendiculata	26.5971	5	13.053	Elasmopus levii	33.7536	5	31.7935	Paracerceis caudata
118	20	2	Douglass et al. 2008	TD	Herbivore	SST	g	Herbivore biomass	Animalia (Palaemonetes vulgaris, Panopeus herbstii, Fundulus heteroclitus)	Animalia: Arthropoda: Malacostraca (Paracerceis caudata, Elasmopus levis, Dulichiella appendiculata)	Aquatic	4	3	2	2	S	34.7167	-76.7167	3	Crab predator		Positive	Original data from authors	JSL		13063.7	5	5100.04	Dulichiella appendiculata	15018.4	5	5372.97	Elasmopus levii	10176.3	5	12152.6	Paracerceis caudata
119	20	2	Douglass et al. 2008	TD	Herbivore	SST+1	g	Predator biomass	Animalia (Palaemonetes vulgaris, Panopeus herbstii, Fundulus heteroclitus)	Animalia: Arthropoda: Malacostraca (Paracerceis caudata, Elasmopus levis, Dulichiella appendiculata)	Aquatic	4	3	2	2	S	34.7167	-76.7167	3	Crab predator		Positive	Original data from authors	JSL		3.156	5	0.861818	Dulichiella appendiculata	3.276	5	2.02648	Elasmopus levii	3.198	5	0.54062	Paracerceis caudata
120	20	3	Douglass et al. 2008	TD	Herbivore	SSR	g	Change in algal biomass	Animalia (Palaemonetes vulgaris, Panopeus herbstii, Fundulus heteroclitus)	Animalia: Arthropoda: Malacostraca (Paracerceis caudata, Elasmopus levis, Dulichiella appendiculata)	Aquatic	4	3	2	2	S	34.7167	-76.7167	3	Fish predator		Negative	Original data from authors	JSL		26.7654	5	25.7089	Dulichiella appendiculata	35.3634	5	35.0097	Elasmopus levii	26.5677	5	11.2922	Paracerceis caudata
121	20	3	Douglass et al. 2008	TD	Herbivore	SST	g	Herbivore biomass	Animalia (Palaemonetes vulgaris, Panopeus herbstii, Fundulus heteroclitus)	Animalia: Arthropoda: Malacostraca (Paracerceis caudata, Elasmopus levis, Dulichiella appendiculata)	Aquatic	4	3	2	2	S	34.7167	-76.7167	3	Fish predator		Positive	Original data from authors	JSL		1879.85	5	2756.8	Dulichiella appendiculata	2026.9	5	3102.59	Elasmopus levii	2952.48	5	605.694	Paracerceis caudata
122	20	3	Douglass et al. 2008	TD	Herbivore	SST+1	g	Predator biomass	Animalia (Palaemonetes vulgaris, Panopeus herbstii, Fundulus heteroclitus)	Animalia: Arthropoda: Malacostraca (Paracerceis caudata, Elasmopus levis, Dulichiella appendiculata)	Aquatic	4	3	2	2	S	34.7167	-76.7167	3	Fish predator		Positive	Original data from authors	JSL		3.104	5	1.26848	Dulichiella appendiculata	3.004	5	1.20962	Elasmopus levii	2.232	5	1.48655	Paracerceis caudata
123	20	4	Douglass et al. 2008	TD	Herbivore	SSR	g	Change in algal biomass	Animalia (Palaemonetes vulgaris, Panopeus herbstii, Fundulus heteroclitus)	Animalia: Arthropoda: Malacostraca (Paracerceis caudata, Elasmopus levis, Dulichiella appendiculata)	Aquatic	4	3	2	2	S	34.7167	-76.7167	3	Shrimp predator		Negative	Original data from authors	JSL		26.3774	5	18.0344	Dulichiella appendiculata	22.3377	5	23.7035	Elasmopus levii	22.1276	5	15.8193	Paracerceis caudata
124	20	4	Douglass et al. 2008	TD	Herbivore	SST	g	Herbivore biomass	Animalia (Palaemonetes vulgaris, Panopeus herbstii, Fundulus heteroclitus)	Animalia: Arthropoda: Malacostraca (Paracerceis caudata, Elasmopus levis, Dulichiella appendiculata)	Aquatic	4	3	2	2	S	34.7167	-76.7167	3	Shrimp predator		Positive	Original data from authors	JSL		9987.86	5	2900.28	Dulichiella appendiculata	19246.4	5	4963.86	Elasmopus levii	9940.82	5	8543.43	Paracerceis caudata
125	20	4	Douglass et al. 2008	TD	Herbivore	SST+1	g	Predator biomass	Animalia (Palaemonetes vulgaris, Panopeus herbstii, Fundulus heteroclitus)	Animalia: Arthropoda: Malacostraca (Paracerceis caudata, Elasmopus levis, Dulichiella appendiculata)	Aquatic	4	3	2	2	S	34.7167	-76.7167	3	Shrimp predator		Positive	Original data from authors	JSL		1.408	5	0.837598	Dulichiella appendiculata	1.596	5	0.659265	Elasmopus levii	1.452	5	0.602594	Paracerceis caudata
126	20	5	Douglass et al. 2008	TD	Carnivore	SSR-1	g	Change in algal biomass	Animalia (Palaemonetes vulgaris, Panopeus herbstii, Fundulus heteroclitus)	Animalia: Arthropoda: Malacostraca (Paracerceis caudata, Elasmopus levis, Dulichiella appendiculata)	Aquatic	4	3	2	2	S	34.7167	-76.7167	3	All 3 predators		Positive	Original data from authors	JSL		24.8944	5	17.8214	Dulichiella appendiculata	28.5149	5	12.6752	Elasmopus levii	19.7022	5	10.4473	Paracerceis caudata
127	20	5	Douglass et al. 2008	TD	Carnivore	SSR	g	Herbivore biomass	Animalia (Palaemonetes vulgaris, Panopeus herbstii, Fundulus heteroclitus)	Animalia: Arthropoda: Malacostraca (Paracerceis caudata, Elasmopus levis, Dulichiella appendiculata)	Aquatic	4	3	2	2	S	34.7167	-76.7167	3	All 3 predators		Negative	Original data from authors	JSL		6838.03	5	8135.44	Dulichiella appendiculata	1044.54	4	726.634	Elasmopus levii	999.48	5	883.188	Paracerceis caudata
128	20	5	Douglass et al. 2008	TD	Carnivore	SST	g	Predator biomass	Animalia (Palaemonetes vulgaris, Panopeus herbstii, Fundulus heteroclitus)	Animalia: Arthropoda: Malacostraca (Paracerceis caudata, Elasmopus levis, Dulichiella appendiculata)	Aquatic	4	3	2	2	S	34.7167	-76.7167	3	All 3 predators		Positive	Original data from authors	JSL		2.036	5	1.14947	Dulichiella appendiculata	4.022	5	1.90161	Elasmopus levii	3.4	5	0.973627	Paracerceis caudata
129	21	1	Hillebrand et al. 2009	TD	Herbivore	SSR	ug C cm-2	Algal biomass	Animalia (Littorina littorea, Littorina saxatilis, Littorina fabalis, Gammarus duebenii, Idotea granulosa, Palaemon elegans)	Macroalgae	Aquatic	4	3	2	2	S	58.88	11.14	6	Trial 1 (same as Matthiessen et al 2007)		Negative	author	JSL		7.23077	4	4	Palaemon elegans	0.769231	4	0.307692	Littorina littorea	7.84615	4	2.15385	Idotea granulosa	7.23077	4	2.15385	Littorina saxatilis	4.46154	4	2.46154	Gammarus duebenii	18.6154	4	4	Littorina fabalis
130	21	1	Hillebrand et al. 2009	TD	Herbivore	SSR	molar ratio	C:N ratio	Animalia (Littorina littorea, Littorina saxatilis, Littorina fabalis, Gammarus duebenii, Idotea granulosa, Palaemon elegans)	Macroalgae	Aquatic	4	3	2	2	S	58.88	11.14	6	Trial 1 (same as Matthiessen et al 2007)		Negative	author	JSL		13.0164	4	1.27869	Palaemon elegans	10.3115	4	1.18033	Littorina littorea	13.1148	4	1.08197	Idotea granulosa	13.4098	4	1.47541	Littorina saxatilis	11.4918	4	2.65574	Gammarus duebenii	12.1311	4	1.27869	Littorina fabalis
131	21	2	Hillebrand et al. 2009	TD	Herbivore	SSR	ug C cm-2	Algal biomass	Animalia (Littorina littorea, Littorina saxatilis, Littorina fabalis, Gammarus duebenii, Idotea granulosa, Palaemon elegans)	Macroalgae	Aquatic	4	3	2	2	S	58.88	11.14	4	Trial 2		Negative	author	JSL		8.77193	4	2.80702	Littorina littorea	10.1754	4	4.91228	Littorina saxatilis	23.5088	4	2.80702	Idotea granulosa	7.01754	4	3.50877	Gammarus duebenii
132	21	2	Hillebrand et al. 2009	TD	Herbivore	SSR	molar ratio	C:N ratio	Animalia (Littorina littorea, Littorina saxatilis, Littorina fabalis, Gammarus duebenii, Idotea granulosa, Palaemon elegans)	Macroalgae	Aquatic	4	3	2	2	S	58.88	11.14	4	Trial 2		Negative	author	JSL		11.472	4	0.896	Littorina littorea	10.016	4	2.688	Littorina saxatilis	14.664	4	1.232	Idotea granulosa	11.808	4	2.3296	Gammarus duebenii
133	22	1	Ball et al. 2009	BU	Dead organic matter	SST+1	% of litter dry weight	% AFDM lost	Animalia: Arthropoda	Plantae (Liriodendron tulipifera, Acer rubrum, Quercus prinus, Rhododendron maximum leaf litter)	Terrestrial	2	2	4	1	S	35	-83.5	4			Positive	Original data from authors	JED	day 730 (last day with data for both arthropod and non-arthropod fauna)	40.615	4	8.24667	Acer rubrum	37.63	4	2.41559	Liriodendron tulipifera	40.96	4	9.53235	Quercus prinus	42.51	4	9.84625	Rhododendron maximum
134	22	1	Ball et al. 2009	BU	Dead organic matter	SST+1	# individuals g-1 AFDM	Total soil fauna abundance (arthropods and non-arthropods summed)	Animalia: Arthropoda	Plantae (Liriodendron tulipifera, Acer rubrum, Quercus prinus, Rhododendron maximum leaf litter)	Terrestrial	2	2	4	1	S	35	-83.5	4			Positive	Original data from authors	JED	day 730 (last day with data for both arthropod and non-arthropod fauna)	118.698	4	30.7444	Acer rubrum	93.72	4	64.1419	Liriodendron tulipifera	114.517	4	12.0496	Quercus prinus	205.555	4	56.0843	Rhododendron maximum
135	22	1	Ball et al. 2009	BU	Dead organic matter	SST+1	mg g-1 AFDM	bacterial C	Animalia: Arthropoda	Plantae (Liriodendron tulipifera, Acer rubrum, Quercus prinus, Rhododendron maximum leaf litter)	Terrestrial	2	2	4	1	S	35	-83.5	4			Positive	Original data from authors	JED	day 730 (last day with data for both arthropod and non-arthropod fauna)	1.1	4	0.355622	Acer rubrum	1.0875	4	0.722328	Liriodendron tulipifera	1.0625	4	0.478496	Quercus prinus	0.465	4	0.288964	Rhododendron maximum
136	22	1	Ball et al. 2009	BU	Dead organic matter	SST+1	mg g-1 AFDM	fungal C	Animalia: Arthropoda	Plantae (Liriodendron tulipifera, Acer rubrum, Quercus prinus, Rhododendron maximum leaf litter)	Terrestrial	2	2	4	1	S	35	-83.5	4			Positive	Original data from authors	JED	day 730 (last day with data for both arthropod and non-arthropod fauna)	10.2175	4	6.57656	Acer rubrum	4.4075	4	1.47879	Liriodendron tulipifera	16.235	4	13.1656	Quercus prinus	11.35	3	8.74473	Rhododendron maximum
137	22	1	Ball et al. 2009	BU	Dead organic matter	SST	% of litter dry weight	% N	Animalia: Arthropoda	Plantae (Liriodendron tulipifera, Acer rubrum, Quercus prinus, Rhododendron maximum leaf litter)	Terrestrial	2	2	4	1	S	35	-83.5	4			Negative	Original data from authors	JED	day 730 (last day with data for both arthropod and non-arthropod fauna)	1.6575	4	0.0888351	Acer rubrum	1.955	4	0.0732575	Liriodendron tulipifera	1.815	4	0.139881	Quercus prinus	1.1725	4	0.105633	Rhododendron maximum
138	22	1	Ball et al. 2009	BU	Dead organic matter	SST	% of litter dry weight	% P	Animalia: Arthropoda	Plantae (Liriodendron tulipifera, Acer rubrum, Quercus prinus, Rhododendron maximum leaf litter)	Terrestrial	2	2	4	1	S	35	-83.5	4			Negative	Original data from authors	JED	day 730 (last day with data for both arthropod and non-arthropod fauna)	0.0975	4	0.00957427	Acer rubrum	0.0975	4	0.015	Liriodendron tulipifera	0.0775	4	0.005	Quercus prinus	0.0575	4	0.00957427	Rhododendron maximum
139	22	1	Ball et al. 2009	BU	Dead organic matter	SST+1	Number species	Taxon richness	Animalia: Arthropoda	Plantae (Liriodendron tulipifera, Acer rubrum, Quercus prinus, Rhododendron maximum leaf litter)	Terrestrial	2	2	4	1	S	35	-83.5	4			Positive	Original data from authors	JED	day 730 (last day with data for both arthropod and non-arthropod fauna)	5.75	4	0.5	Acer rubrum	6.25	4	1.70783	Liriodendron tulipifera	7.75	4	2.36291	Quercus prinus	7.25	4	0.957427	Rhododendron maximum
140	23	1	Godbold et al. 2009	TD	Herbivore	SSR	g m-2	Algal wet mass	Animalia (Hediste diversicolor, Hydrobia ulvae, Littorina littorea)	Plantae (Fucus spiralis, Ulva intestinalis)	Aquatic	4	3	2	1	S	57.3333	-2	3			Negative	Author	LG		44.791	5	23.0245	Hediste diversicolor	66.3101	5	22.4921	Hydrobia ulvae	33.366	5	11.3674	Littorina littorea
141	23	1	Godbold et al. 2009	TD	Herbivore	SSR	g m-2	C:N	Animalia (Hediste diversicolor, Hydrobia ulvae, Littorina littorea)	Plantae (Fucus spiralis, Ulva intestinalis)	Aquatic	4	3	2	1	S	57.3333	-2	3			Positive	Fig 6b	LG		12.5228	5	0.571867	Hediste diversicolor	15.2154	5	3.8217	Hydrobia ulvae	11.6472	5	2.5598	Littorina littorea
142	24	1	Nilsson et al. 2008	TD	Carnivore	SSR	g	Filtering collector biomass	Animalia (Barbatula barbatula, Pacifastacus leniusculus, Salmo trutta)	Aminalia (stream macroinvertebrates)	Aquatic	2	3	2	1	S	55.7833	13.3333	3	Trial 1		Negative	Original data from authors	JG		0.320473	4	0.219334	Salmo trutta	0.338	4	0.40298	Pacifastacus leniusculus	0.37545	4	0.385459	Barbatula barbatula
143	24	1	Nilsson et al. 2008	TD	Carnivore	SSR	g	Gathering collector biomass	Animalia (Barbatula barbatula, Pacifastacus leniusculus, Salmo trutta)	Aminalia (stream macroinvertebrates)	Aquatic	2	3	2	1	S	55.7833	13.3333	3	Trial 1		Negative	Original data from authors	JG		0.06775	4	0.0589947	Salmo trutta	0.035325	4	0.0315511	Pacifastacus leniusculus	0.18325	4	0.28071	Barbatula barbatula
144	24	1	Nilsson et al. 2008	TD	Carnivore	SST	g	Predator biomass	Animalia (Barbatula barbatula, Pacifastacus leniusculus, Salmo trutta)	Aminalia (stream macroinvertebrates)	Aquatic	2	3	2	1	S	55.7833	13.3333	3	Trial 1		Positive	Original data from authors	JG		0.055	4	0.0411855	Salmo trutta	0.023425	4	0.0188627	Pacifastacus leniusculus	0.07495	4	0.0438969	Barbatula barbatula
145	24	1	Nilsson et al. 2008	TD	Carnivore	SST	g	Scapers	Animalia (Barbatula barbatula, Pacifastacus leniusculus, Salmo trutta)	Aminalia (stream macroinvertebrates)	Aquatic	2	3	2	1	S	55.7833	13.3333	3	Trial 1		Negative	Original data from authors	JG		0.02	4	0.0386068	Salmo trutta	0.0571	4	0.062566	Pacifastacus leniusculus	0.116325	4	0.178296	Barbatula barbatula
146	24	1	Nilsson et al. 2008	TD	Carnivore	SSR	g	Shredders	Animalia (Barbatula barbatula, Pacifastacus leniusculus, Salmo trutta)	Aminalia (stream macroinvertebrates)	Aquatic	2	3	2	1	S	55.7833	13.3333	3	Trial 1		Negative	Original data from authors	JG		0.000425	4	0.00085	Salmo trutta	0	4	0	Pacifastacus leniusculus	0.0007	4	0.00080829	Barbatula barbatula
147	24	1	Nilsson et al. 2008	TD	Carnivore	SSR-1	g	Detrital biomass	Animalia (Barbatula barbatula, Pacifastacus leniusculus, Salmo trutta)	Aminalia (stream macroinvertebrates)	Aquatic	2	3	2	1	S	55.7833	13.3333	3	Trial 1		Positive	Fig. 4	JG		0.00716981	4	0.00981132	Salmo trutta	0.0328302	4	0.0301887	Pacifastacus leniusculus	0.00150943	4	0.00150943	Barbatula barbatula
148	24	1	Nilsson et al. 2008	TD	Carnivore	SSR-1	ug cm-2	Periphyton biomass	Animalia (Barbatula barbatula, Pacifastacus leniusculus, Salmo trutta)	Aminalia (stream macroinvertebrates)	Aquatic	2	3	2	1	S	55.7833	13.3333	3	Trial 1		Positive	Fig. 4	JG		0.0846154	4	0.0584615	Salmo trutta	0.0546154	4	0.0123077	Pacifastacus leniusculus	0.149231	4	0.0676923	Barbatula barbatula
149	25	1	Blair et al. 1990	BU	Dead organic matter	RD	k	Decay rate	Animalia (mixed detritivores)	Plantae (Acer rubrum, Cornus florida, Quercus prinus)	Terrestrial	8	3	4	2	S	35	-83.5	3			Positive	Table 1	JSL		-0.694	7	0.161391	Cornus florida	-0.477	7	0.296324	Acer rubrum	-0.329	7	0.0820183	Quercus prinus
150	25	1	Blair et al. 1990	BU	Dead organic matter	SST+1	number g-1	Nematode density	Animalia (mixed detritivores)	Plantae (Acer rubrum, Cornus florida, Quercus prinus)	Terrestrial	8	3	4	2	S	35	-83.5	3			Positive	Table 4	JSL		385.4	6	485.244	Cornus florida	105.5	6	127.863	Acer rubrum	52.1	6	61.4822	Quercus prinus
151	25	1	Blair et al. 1990	BU	Dead organic matter	SST+1	number g-1	Microarthropod density	Animalia (mixed detritivores)	Plantae (Acer rubrum, Cornus florida, Quercus prinus)	Terrestrial	8	3	4	2	S	35	-83.5	3			Positive	Table 5	JSL		25.2	6	12.0025	Cornus florida	41.9	6	32.3333	Acer rubrum	24.6	6	17.3914	Quercus prinus
152	26	1	Dzialowski & Smith 2008	TD	Herbivore	SST	ug L-1	Total zooplankton biomass	Animalia: Arthropoda: Branchiopoda: Cladocera (Daphnia magna, Daphina lumholtzi, Ceriodaphnia lacustris, Chydorus sphaericus)	Plantae (freshwater algae)	Aquatic	1	3	3	2	S	38.95	-95.25	4	Ambient phosphorus		Positive	Original data from authors	JSL		540	8	181.019	Chydorus sphaericus	532	8	172.534	Ceriodaphnia lacustris	1114	8	1083.29	Daphnia magna	185	8	296.985	Daphnia lumholtzi	718	8	339.411	Daphnia galeata
153	26	1	Dzialowski & Smith 2008	TD	Herbivore	SSR	ug L-1	Chl-a	Animalia: Arthropoda: Branchiopoda: Cladocera (Daphnia magna, Daphina lumholtzi, Ceriodaphnia lacustris, Chydorus sphaericus)	Plantae (freshwater algae)	Aquatic	1	3	3	2	S	38.95	-95.25	4	Ambient phosphorus		Negative	Original data from authors	JSL		0.53	8	0.226274	Chydorus sphaericus	0.48	8	0.141421	Ceriodaphnia lacustris	0.63	8	0.226274	Daphnia magna	1.4	8	0.989949	Daphnia lumholtzi	0.48	8	0.169706	Daphnia galeata
154	26	1	Dzialowski & Smith 2008	TD	Herbivore	SSR	ug L-1	Periphyton	Animalia: Arthropoda: Branchiopoda: Cladocera (Daphnia magna, Daphina lumholtzi, Ceriodaphnia lacustris, Chydorus sphaericus)	Plantae (freshwater algae)	Aquatic	1	3	3	2	S	38.95	-95.25	4	Ambient phosphorus		Negative	Original data from authors	JSL		464	8	153.866	Chydorus sphaericus	569.8	8	258.518	Ceriodaphnia lacustris	311.7	8	215.526	Daphnia magna	416.1	8	56.5685	Daphnia lumholtzi	356.7	8	108.612	Daphnia galeata
155	26	1	Dzialowski & Smith 2008	TD	Herbivore	RD (SSR-1)	ug L-1	Total phosphorus	Animalia: Arthropoda: Branchiopoda: Cladocera (Daphnia magna, Daphina lumholtzi, Ceriodaphnia lacustris, Chydorus sphaericus)	Plantae (freshwater algae)	Aquatic	1	3	3	2	S	38.95	-95.25	4	Ambient phosphorus		Positive	Original data from authors	JSL		2.029	8	2.56538	Chydorus sphaericus	0.881	8	0.511945	Ceriodaphnia lacustris	0.957	8	0.325269	Daphnia magna	1.493	8	0.758018	Daphnia lumholtzi	2.99	8	3.67696	Daphnia galeata
156	26	2	Dzialowski & Smith 2008	TD	Herbivore	SST	ug L-1	Total zooplankton biomass	Animalia: Arthropoda: Branchiopoda: Cladocera (Daphnia magna, Daphina lumholtzi, Ceriodaphnia lacustris, Chydorus sphaericus)	Plantae (freshwater algae)	Aquatic	1	3	3	2	S	38.95	-95.25	4	Enriched phosphorus		Positive	Original data from authors	JSL		1255	8	642.053	Chydorus sphaericus	986	8	970.151	Ceriodaphnia lacustris	830	8	1261.48	Daphnia magna	257	8	650.538	Daphnia lumholtzi	871	8	404.465	Daphnia galeata
157	26	2	Dzialowski & Smith 2008	TD	Herbivore	SSR	ug L-1	Chl-a	Animalia: Arthropoda: Branchiopoda: Cladocera (Daphnia magna, Daphina lumholtzi, Ceriodaphnia lacustris, Chydorus sphaericus)	Plantae (freshwater algae)	Aquatic	1	3	3	2	S	38.95	-95.25	4	Enriched phosphorus		Negative	Original data from authors	JSL		2.21	8	1.10309	Chydorus sphaericus	4.69	8	3.50725	Ceriodaphnia lacustris	3.78	8	3.19612	Daphnia magna	4.69	8	3.76181	Daphnia lumholtzi	6.98	8	5.37401	Daphnia galeata
158	26	2	Dzialowski & Smith 2008	TD	Herbivore	SSR	ug L-1	Periphyton	Animalia: Arthropoda: Branchiopoda: Cladocera (Daphnia magna, Daphina lumholtzi, Ceriodaphnia lacustris, Chydorus sphaericus)	Plantae (freshwater algae)	Aquatic	1	3	3	2	S	38.95	-95.25	4	Enriched phosphorus		Negative	Original data from authors	JSL		14006	8	2455.07	Chydorus sphaericus	12309	8	11528.7	Ceriodaphnia lacustris	20617	8	13355.8	Daphnia magna	16811	8	8157.18	Daphnia lumholtzi	10746	8	6949.45	Daphnia galeata
159	26	2	Dzialowski & Smith 2008	TD	Herbivore	RD (SSR-1)	ug L-1	Total phosphorus	Animalia: Arthropoda: Branchiopoda: Cladocera (Daphnia magna, Daphina lumholtzi, Ceriodaphnia lacustris, Chydorus sphaericus)	Plantae (freshwater algae)	Aquatic	1	3	3	2	S	38.95	-95.25	4	Enriched phosphorus		Positive	Original data from authors	JSL		1.531	8	0.772161	Chydorus sphaericus	5.63	8	11.2854	Ceriodaphnia lacustris	5.55	8	9.64494	Daphnia magna	3.33	8	3.11127	Daphnia lumholtzi	1.3017	8	0.279731	Daphnia galeata
160	27	1	McKie et al. 2009	TD	Detritivore	RD	mg-1 day-1 K-1	Mean leaf decomposition (corrected for temp. in K)	Animalia: Arthropoda: Insecta: Plecoptera (Taeniopteryx nebulosa, Protonemura meyeri, Nemurella pictetii)	Plantae (Alnus incana leaf litter)	Aquatic	2	3	3	1	S	63.8	20.2	3	Ambient	Unlimed	Positive	Original data from authors	LG		0.0116143	7	0.00122973	Protonemura meyeri	0.0124502	8	0.0011883	Taeniopteryx nebulosa	0.0113257	7	0.00067321	Nemurella pictetii
161	27	2	McKie et al. 2009	TD	Detritivore	RD	mg-1 day-1 K-1	Mean leaf decomposition (corrected for temp. in K)	Animalia: Arthropoda: Insecta: Plecoptera (Taeniopteryx nebulosa, Protonemura meyeri, Nemurella pictetii)	Plantae (Alnus incana leaf litter)	Aquatic	2	3	3	1	S	63.8	20.2	3	Ambient	Limed	Positive	Original data from authors	LG		0.0127493	7	0.0018097	Protonemura meyeri	0.0168203	8	0.00329482	Taeniopteryx nebulosa	0.0113875	7	0.00109346	Nemurella pictetii
162	27	3	McKie et al. 2009	TD	Detritivore	RD	mg-1 day-1 K-1	Mean leaf decomposition (corrected for temp. in K)	Animalia: Arthropoda: Insecta: Plecoptera (Taeniopteryx nebulosa, Protonemura meyeri, Nemurella pictetii)	Plantae (Alnus incana leaf litter)	Aquatic	2	3	3	1	S	63.8	20.2	3	Enriched	Unlimed	Positive	Original data from authors	LG		0.011766	7	0.0012908	Protonemura meyeri	0.0128398	8	0.00155429	Taeniopteryx nebulosa	0.0113165	8	0.00059621	Nemurella pictetii
163	27	4	McKie et al. 2009	TD	Detritivore	RD	mg-1 day-1 K-1	Mean leaf decomposition (corrected for temp. in K)	Animalia: Arthropoda: Insecta: Plecoptera (Taeniopteryx nebulosa, Protonemura meyeri, Nemurella pictetii)	Plantae (Alnus incana leaf litter)	Aquatic	2	3	3	1	S	63.8	20.2	3	Enriched	Limed	Positive	Original data from authors	LG		0.0126282	6	0.00166965	Protonemura meyeri	0.0158472	6	0.00264958	Taeniopteryx nebulosa	0.0138088	8	0.00182651	Nemurella pictetii
164	27	1	McKie et al. 2009	TD	Detritivore	RD	mg-1 day-1 K-1	Mean leaf processing efficiency (corrected for temp. in K)	Animalia: Arthropoda: Insecta: Plecoptera (Taeniopteryx nebulosa, Protonemura meyeri, Nemurella pictetii)	Plantae (Alnus incana leaf litter)	Aquatic	2	3	3	1	S	63.8	20.2	3	Ambient	Unlimed	Positive	Original data from authors	LG		0.00203926	7	0.00068742	Protonemura meyeri	0.00257332	8	0.00084859	Taeniopteryx nebulosa	0.00187314	7	0.00052591	Nemurella pictetii
165	27	2	McKie et al. 2009	TD	Detritivore	RD	mg-1 day-1 K-1	Mean leaf processing efficiency (corrected for temp. in K)	Animalia: Arthropoda: Insecta: Plecoptera (Taeniopteryx nebulosa, Protonemura meyeri, Nemurella pictetii)	Plantae (Alnus incana leaf litter)	Aquatic	2	3	3	1	S	63.8	20.2	3	Ambient	Limed	Positive	Original data from authors	LG		0.00256854	7	0.00105468	Protonemura meyeri	0.00526652	8	0.00227158	Taeniopteryx nebulosa	0.00175195	7	0.00069875	Nemurella pictetii
166	27	3	McKie et al. 2009	TD	Detritivore	RD	mg-1 day-1 K-1	Mean leaf processing efficiency (corrected for temp. in K)	Animalia: Arthropoda: Insecta: Plecoptera (Taeniopteryx nebulosa, Protonemura meyeri, Nemurella pictetii)	Plantae (Alnus incana leaf litter)	Aquatic	2	3	3	1	S	63.8	20.2	3	Enriched	Unlimed	Positive	Original data from authors	LG		0.00222146	7	0.00093723	Protonemura meyeri	0.00287621	8	0.00089011	Taeniopteryx nebulosa	0.00195034	8	0.00051488	Nemurella pictetii
167	27	4	McKie et al. 2009	TD	Detritivore	RD	mg-1 day-1 K-1	Mean leaf processing efficiency (corrected for temp. in K)	Animalia: Arthropoda: Insecta: Plecoptera (Taeniopteryx nebulosa, Protonemura meyeri, Nemurella pictetii)	Plantae (Alnus incana leaf litter)	Aquatic	2	3	3	1	S	63.8	20.2	3	Enriched	Limed	Positive	Original data from authors	LG		0.00147138	6	0.00080178	Protonemura meyeri	0.0038601	6	0.00202618	Taeniopteryx nebulosa	0.00235328	8	0.00151166	Nemurella pictetii
168	27	1	McKie et al. 2009	TD	Detritivore	SST	mg-1 day-1 K-1	Growth rate (corrected for temp. in K)	Animalia: Arthropoda: Insecta: Plecoptera (Taeniopteryx nebulosa, Protonemura meyeri, Nemurella pictetii)	Plantae (Alnus incana leaf litter)	Aquatic	2	3	3	1	S	63.8	20.2	3	Ambient	Unlimed	Positive	Original data from authors	LG		0.0095312	7	0.00555973	Protonemura meyeri	0.0156926	8	0.00291262	Taeniopteryx nebulosa	0.0227142	7	0.0020836	Nemurella pictetii
169	27	2	McKie et al. 2009	TD	Detritivore	SST	mg-1 day-1 K-1	Growth rate (corrected for temp. in K)	Animalia: Arthropoda: Insecta: Plecoptera (Taeniopteryx nebulosa, Protonemura meyeri, Nemurella pictetii)	Plantae (Alnus incana leaf litter)	Aquatic	2	3	3	1	S	63.8	20.2	3	Ambient	Limed	Positive	Original data from authors	LG		0.0122334	7	0.00266202	Protonemura meyeri	0.0172081	8	0.00368796	Taeniopteryx nebulosa	0.0196103	7	0.00305872	Nemurella pictetii
170	27	3	McKie et al. 2009	TD	Detritivore	SST	mg-1 day-1 K-1	Growth rate (corrected for temp. in K)	Animalia: Arthropoda: Insecta: Plecoptera (Taeniopteryx nebulosa, Protonemura meyeri, Nemurella pictetii)	Plantae (Alnus incana leaf litter)	Aquatic	2	3	3	1	S	63.8	20.2	3	Enriched	Unlimed	Positive	Original data from authors	LG		0.010775	7	0.00352203	Protonemura meyeri	0.0156131	8	0.00364119	Taeniopteryx nebulosa	0.0208402	8	0.00336081	Nemurella pictetii
171	27	4	McKie et al. 2009	TD	Detritivore	SST	mg-1 day-1 K-1	Growth rate (corrected for temp. in K)	Animalia: Arthropoda: Insecta: Plecoptera (Taeniopteryx nebulosa, Protonemura meyeri, Nemurella pictetii)	Plantae (Alnus incana leaf litter)	Aquatic	2	3	3	1	S	63.8	20.2	3	Enriched	Limed	Positive	Original data from authors	LG		0.012333	6	0.00580518	Protonemura meyeri	0.0182989	6	0.0018369	Taeniopteryx nebulosa	0.0233591	8	0.00174365	Nemurella pictetii
172	28	1	Jiang 2007	TD	Detritivore	SST	um3 mL-1	log(total bacterial biovolume)	Bacteria (Bacillus pumilus, Bacillus cereus, Serratia marcescens, Frigoribacterium)	Plantae (wheat seed)	Aquatic	1	1	3	1	S	33.77	-84.39	4	No predators		Positive	Figure 1	JSL		5.41284	3	0.317807	Bacillus cereus	6.14679	3	0.158904	2	5.82569	3	0.397259	Frigoribacterium sp.	8.11927	3	0.556163	Serratia marcescens
173	28	1	Jiang 2007	TD	Detritivore	SSR	%	Fraction of wheat seed loss	Bacteria (Bacillus pumilus, Bacillus cereus, Serratia marcescens, Frigoribacterium)	Plantae (wheat seed)	Aquatic	1	1	3	1	S	33.77	-84.39	4	No predators		Positive	Figure 1	JSL		0.18287	3	0.00801875	Bacillus cereus	0.206019	3	0.00801875	Bacillus pumilus	0.0671296	3	0.0160375	Frigoribacterium sp.	0.157407	3	0.0280656	Serratia marcescens
174	28	2	Jiang 2007	TD	Detritivore	SST	um3 mL-1	log(total bacterial biovolume)	Bacteria (Bacillus pumilus, Bacillus cereus, Serratia marcescens, Frigoribacterium)	Plantae (wheat seed)	Aquatic	1	1	3	1	S	33.77	-84.39	4	Predators		Positive	Figure 1	JSL		4.90826	3	0.317807	Bacillus cereus	3.57798	3	1.27123	Bacillus pumilus	5.13761	3	0.238356	Frigoribacterium sp.	6.55963	3	0.635615	Serratia marcescens
175	28	2	Jiang 2007	TD	Detritivore	SST+1	um3 mL-1	log(consumer population biovolume)	Bacteria (Bacillus pumilus, Bacillus cereus, Serratia marcescens, Frigoribacterium)	Plantae (wheat seed)	Aquatic	1	1	3	1	S	33.77	-84.39	4	Predators		Positive	Figure 1	JSL		3.35648	3	1.16272	Bacillus cereus	3.7963	3	0.721688	Bacillus pumilus	2.33796	3	0.441031	Frigoribacterium sp.	2.89352	3	0.200469	Serratia marcescens
176	28	2	Jiang 2007	TD	Detritivore	SSR	%	Fraction of wheat seed loss	Bacteria (Bacillus pumilus, Bacillus cereus, Serratia marcescens, Frigoribacterium)	Plantae (wheat seed)	Aquatic	1	1	3	1	S	33.77	-84.39	4	Predators		Positive	Figure 1	JSL		0.233796	3	0.096225	Bacillus cereus	0.324074	3	0.0601407	Bacillus pumilus	0.157407	3	0.0240563	Frigoribacterium sp.	0.171296	3	0.0280656	Serratia marcescens
177	29	1	Karanika et al. 2007	TD	Primary Producer	SST	g container-1	Aboveground biomass	Plantae (grass, forb, legume)	Inorganic nutrients	Terrestrial	7	3	4	2	S	40.6167	22.95	14			Positive	Figure 1, 2	JSL		37.788	8	28.6753	Rumex acetosa	36.1751	8	11.0791	Agrostis capillaris	35.4839	8	14.3376	Plantago laceolata	26.2673	8	7.16882	Phleum pratense	26.4977	8	11.7308	Dactylis glomerata	23.5023	8	9.77567	Lolium perenne
178	29	1	Karanika et al. 2007	TD	Primary Producer	SST	mg container-1	Total P in aboveground biomass	Plantae (grass, forb, legume)	Inorganic nutrients	Terrestrial	7	3	4	2	S	40.6167	22.95	14			Positive	Figure 1, 2	JSL		96.8807	8	80.9605	Rumex acetosa	35.7798	8	9.34159	Agrostis capillaris	52.2936	8	20.2401	Plantago laceolata	28.0734	8	6.22773	Phleum pratense	34.1284	8	7.78466	Dactylis glomerata	25.3211	8	6.22773	Lolium perenne
179	30	1	Keith et al. 2008	BU	Dead organic matter	SST+1	nmol g-1	Bacterial fatty acids	Animalia: Nematoda	Plantae (Betula pendula, Pinus sylvestris, Calluna vulgaris, Vaccinium myrtillus, Deschampsia flexuosa leaf litter)	Terrestrial	8	3	4	1	S	57.4167	-3.45	5			Positive	Original data from authors	JSL	564 days	1043.54	6	43.9134	Betula pendula	1236.9	6	92.3565	Deschampsia flexuosa	717.14	6	68.9289	Calluna vulgaris	800.122	6	75.8082	Pinus sylvestris	845.918	6	46.8384	Vaccinium myrtillus
180	30	1	Keith et al. 2008	BU	Dead organic matter	RD	nmol g-1	Total carbon	Animalia: Nematoda	Plantae (Betula pendula, Pinus sylvestris, Calluna vulgaris, Vaccinium myrtillus, Deschampsia flexuosa leaf litter)	Terrestrial	8	3	4	1	S	57.4167	-3.45	5			Positive	Original data from authors	JSL	564 days	50.2433	6	0.531148	Betula pendula	47.49	6	0.679289	Deschampsia flexuosa	51.545	6	0.162209	Calluna vulgaris	52.4133	6	0.255103	Pinus sylvestris	49.8733	6	0.310705	Vaccinium myrtillus
181	30	1	Keith et al. 2008	BU	Dead organic matter	SST+1	nmol g-1	Fungal fatty acids	Animalia: Nematoda	Plantae (Betula pendula, Pinus sylvestris, Calluna vulgaris, Vaccinium myrtillus, Deschampsia flexuosa leaf litter)	Terrestrial	8	3	4	1	S	57.4167	-3.45	5			Positive	Original data from authors	JSL	564 days	690.48	6	73.6227	Betula pendula	878.008	6	68.4279	Deschampsia flexuosa	962.918	6	71.9586	Calluna vulgaris	1063.53	6	57.4643	Pinus sylvestris	534.043	6	34.8271	Vaccinium myrtillus
182	30	1	Keith et al. 2008	BU	Dead organic matter	RD	%	Litter dry mass loss	Animalia: Nematoda	Plantae (Betula pendula, Pinus sylvestris, Calluna vulgaris, Vaccinium myrtillus, Deschampsia flexuosa leaf litter)	Terrestrial	8	3	4	1	S	57.4167	-3.45	5			Positive	Original data from authors	JSL	564 days	48.0814	6	1.37452	Betula pendula	70.5859	6	1.86792	Deschampsia flexuosa	37.3508	6	0.656751	Calluna vulgaris	54.0595	6	3.03965	Pinus sylvestris	37.0001	6	1.05899	Vaccinium myrtillus
183	30	1	Keith et al. 2008	BU	Dead organic matter	RD	nmol g-1	Total nitrogen	Animalia: Nematoda	Plantae (Betula pendula, Pinus sylvestris, Calluna vulgaris, Vaccinium myrtillus, Deschampsia flexuosa leaf litter)	Terrestrial	8	3	4	1	S	57.4167	-3.45	5			Positive	Original data from authors	JSL	564 days	2.365	6	0.0301938	Betula pendula	2.13667	6	0.0859716	Deschampsia flexuosa	1.90667	6	0.0454362	Calluna vulgaris	1.69333	6	0.0965286	Pinus sylvestris	2.045	6	0.0670199	Vaccinium myrtillus
184	30	1	Keith et al. 2008	BU	Dead organic matter	SST+1	number g-1	Nematode abundance	Animalia: Nematoda	Plantae (Betula pendula, Pinus sylvestris, Calluna vulgaris, Vaccinium myrtillus, Deschampsia flexuosa leaf litter)	Terrestrial	8	3	4	1	S	57.4167	-3.45	5			Positive	Original data from authors	JSL	564 days	89.8617	6	18.9526	Betula pendula	173.577	6	37.9061	Deschampsia flexuosa	109.64	6	8.70926	Calluna vulgaris	83.7983	6	15.9522	Pinus sylvestris	106.97	6	28.1518	Vaccinium myrtillus
185	31	1	Laossi et al. 2008	TD	Primary Producer	SST	g m-2	Shoot biomass	Plantae (Leucaena leucocephala, Arachis pintoi, B. brizantha, Solanum rugosum)	Inorganic nutrients	Terrestrial	7	2	4	1	S	-84.6727	-38.4209	4			Positive	Fig1	JSL		773.519	9	1724.74	Bracharia brizantha	1505.23	9	1693.38	Arachis pintoi	1724.74	9	1693.38	Solanum rugosum	2059.23	9	1662.02	Leucaena leucocephala
186	31	1	Laossi et al. 2008	TD	Primary Producer	SST	g m-2	Root biomass	Plantae (Leucaena leucocephala, Arachis pintoi, B. brizantha, Solanum rugosum)	Inorganic nutrients	Terrestrial	7	2	4	1	S	-84.6727	-38.4209	4			Positive	Fig2	JSL		47.9401	9	440.449	Solanum rugosum	113.858	9	440.449	Leucaena leucocephala	134.831	9	449.438	Arachis pintoi	356.554	9	449.438	Bracharia brizantha
187	31	1	Laossi et al. 2008	TD	Primary Producer	SST	g m-2	Worm abundance	Plantae (Leucaena leucocephala, Arachis pintoi, B. brizantha, Solanum rugosum)	Inorganic nutrients	Terrestrial	7	2	4	1	S	-84.6727	-38.4209	4			Positive	Fig3	JSL		12.5394	9	18.189	Solanum rugosum	12.6772	9	18.189	Bracharia brizantha	18.4646	9	18.189	Arachis pintoi	19.1535	9	18.189	Leucaena leucocephala
188	32	1	Sullivan et al. 2007	TD	Primary Producer	SST	g AFDM pot-1	Root AFDM	Plantae (Batis maritima, Frankenia salina, Jaumea carnosa, Limonium californicum, Salicornia bigelovii, Suaeda esteroa, Salicornia virginica, Triglochin concinna)	Inorganic nutrients	Terrestrial	3	3	7	2	S	41.8667	-87.6167	6			Positive	Fig 1	JSl	Polyculture is random draw of 6 spp (Bm Fs Jc Lc Sb Sv)	26.6667	8	7.93944	Batis maritima	68.7719	8	11.9092	Frankenia salina	22.4561	8	9.92431	Jaumea carnosa	45.614	8	3.96972	Limonium californicum	7.01754	8	3.96972	Salicornia bigelovii	11.2281	8	9.92431	Suaeda esteroa
189	32	1	Sullivan et al. 2007	TD	Primary Producer	SST	g AFDM pot-1	Shoot AFDM	Plantae (Batis maritima, Frankenia salina, Jaumea carnosa, Limonium californicum, Salicornia bigelovii, Suaeda esteroa, Salicornia virginica, Triglochin concinna)	Inorganic nutrients	Terrestrial	3	3	7	2	S	41.8667	-87.6167	6			Positive	Fig 2	JSL	Polyculture is random draw of 6 spp (Bm Fs Jc Lc Sb Sv)	60.5217	8	5.9028	Batis maritima	49.0435	8	11.8056	Frankenia salina	99.1304	8	8.85421	Jaumea carnosa	48	8	2.9514	Limonium californicum	30.2609	8	2.9514	Salicornia bigelovii	61.5652	8	11.8056	Suaeda esteroa
190	32	1	Sullivan et al. 2007	TD	Primary Producer	SST	mg g-1 AFDM	Root N concentration	Plantae (Batis maritima, Frankenia salina, Jaumea carnosa, Limonium californicum, Salicornia bigelovii, Suaeda esteroa, Salicornia virginica, Triglochin concinna)	Inorganic nutrients	Terrestrial	3	3	7	2	S	41.8667	-87.6167	6			Positive	Fig 1	JSL	Polyculture is random draw of 6 spp (Bm Fs Jc Lc Sb Sv)	11.4851	8	1.12017	Batis maritima	9.30693	8	0	Frankenia salina	8.11881	8	1.12017	Jaumea carnosa	10.6931	8	0.560085	Limonium californicum	12.2772	8	1.68025	Salicornia bigelovii	12.0792	8	1.12017	Suaeda esteroa
191	32	1	Sullivan et al. 2007	TD	Primary Producer	SST	mg g-1 AFDM	Shoot N concentration	Plantae (Batis maritima, Frankenia salina, Jaumea carnosa, Limonium californicum, Salicornia bigelovii, Suaeda esteroa, Salicornia virginica, Triglochin concinna)	Inorganic nutrients	Terrestrial	3	3	7	2	S	41.8667	-87.6167	6			Positive	Fig 2	JSL	Polyculture is random draw of 6 spp (Bm Fs Jc Lc Sb Sv)	11	8	1.13137	Batis maritima	9.6	8	1.13137	Frankenia salina	9.4	8	1.69706	Jaumea carnosa	12.2	8	0.565685	Limonium californicum	16	8	3.39411	Salicornia bigelovii	9.6	8	1.13137	Suaeda esteroa
192	33	1	De Deyn et al. 2009	TD	Primary Producer	SST	g m-2	Vegetation C	Plantae (Lolium perenne, Anthoxanthum odoratum, Plantago lanceolata, Achillea millefolium, Trifolium repens, Lotus corniculatus)	Inorganic nutrients (N)	Terrestrial	7	3	2	2	S	54.0166	-0.383333	6	High fertility		Positive	Figure 1, Table 2	JSL		459.821	4	62.5	Lotus corniculatus	44.6429	4	5.35714	Trifolium repens	80.3571	4	26.7857	Anthoxanthum odoratum	66.9643	4	17.8571	Lolium perenne	178.571	4	44.6429	Achillea millefolium	66.9643	4	8.92857	Plantago lanceolata
193	33	2	De Deyn et al. 2009	TD	Primary Producer	SST	g m-2	Vegetation C	Plantae (Lolium perenne, Anthoxanthum odoratum, Plantago lanceolata, Achillea millefolium, Trifolium repens, Lotus corniculatus)	Inorganic nutrients (N)	Terrestrial	7	3	2	2	S	54.0166	-0.383333	6	Low fertility		Positive	Figure 1, Table 2	JSL		330.357	4	44.6429	Lotus corniculatus	80.3571	4	8.92857	Trifolium repens	89.2857	4	17.8571	Anthoxanthum odoratum	35.7143	4	26.7857	Lolium perenne	98.2143	4	8.92857	Achillea millefolium	26.7857	4	8.92857	Plantago lanceolata
194	33	1	De Deyn et al. 2009	TD	Primary Producer	SST	g m-2	Vegetation N	Plantae (Lolium perenne, Anthoxanthum odoratum, Plantago lanceolata, Achillea millefolium, Trifolium repens, Lotus corniculatus)	Inorganic nutrients (N)	Terrestrial	7	3	2	2	S	54.0166	-0.383333	6	High fertility		Positive	Figure 1, Table 2	JSL		21.2389	4	2.65487	Lotus corniculatus	10.3982	4	3.53982	Trifolium repens	1.54867	4	0.442478	Anthoxanthum odoratum	1.54867	4	0	Lolium perenne	2.65487	4	0.442478	Achillea millefolium	1.54867	4	0	Plantago lanceolata
195	33	2	De Deyn et al. 2009	TD	Primary Producer	SST	g m-2	Vegetation N	Plantae (Lolium perenne, Anthoxanthum odoratum, Plantago lanceolata, Achillea millefolium, Trifolium repens, Lotus corniculatus)	Inorganic nutrients (N)	Terrestrial	7	3	2	2	S	54.0166	-0.383333	6	Low fertility		Positive	Figure 1, Table 2	JSL		15.4867	4	2.21239	Lotus corniculatus	3.53982	4	0.442478	Trifolium repens	1.99115	4	0.442478	Anthoxanthum odoratum	0.884956	4	0.442478	Lolium perenne	1.99115	4	0	Achillea millefolium	0.884956	4	0.442478	Plantago lanceolata
196	34	1	Maestre & Reynolds 2007	TD	Primary Producer	SST	g m-2	Aboveground biomass	Plantae (Lolium perenne, Plantago lanceolata, Holcus lanatus)	Inorganic nutrients	Terrestrial	7	1	3	1	S	36.003	-78.94	3	A	Nfert(homo)	Positive	Fig. 2	JG		153.846	4	20.979	Plantago lanceolata	157.343	4	27.972	Lolium perenne	286.713	4	62.9371	Holcus lanatus
197	34	2	Maestre & Reynolds 2007	TD	Primary Producer	SST	g m-2	Aboveground biomass	Plantae (Lolium perenne, Plantago lanceolata, Holcus lanatus)	Inorganic nutrients	Terrestrial	7	1	3	1	S	36.003	-78.94	3	A	Nfert(hetero)	Positive	Fig. 2	JG		216.783	4	34.965	Plantago lanceolata	227.273	4	20.979	Lolium perenne	367.133	4	34.965	Holcus lanatus
198	34	3	Maestre & Reynolds 2007	TD	Primary Producer	SST	g m-2	Aboveground biomass	Plantae (Lolium perenne, Plantago lanceolata, Holcus lanatus)	Inorganic nutrients	Terrestrial	7	1	3	1	S	36.003	-78.94	3	CO2	Nfert(homo)	Positive	Fig. 2	JG		164.336	4	13.986	Plantago lanceolata	150.35	4	27.972	Lolium perenne	374.126	4	27.972	Holcus lanatus
199	34	4	Maestre & Reynolds 2007	TD	Primary Producer	SST	g m-2	Aboveground biomass	Plantae (Lolium perenne, Plantago lanceolata, Holcus lanatus)	Inorganic nutrients	Terrestrial	7	1	3	1	S	36.003	-78.94	3	CO2	Nfert(hetero)	Positive	Fig. 2	JG		276.224	4	41.958	Plantago lanceolata	237.762	4	90.9091	Lolium perenne	444.056	4	27.972	Holcus lanatus
200	34	1	Maestre & Reynolds 2007	TD	Primary Producer	SST	g m-2	Belowground biomass	Plantae (Lolium perenne, Plantago lanceolata, Holcus lanatus)	Inorganic nutrients	Terrestrial	7	1	3	1	S	36.003	-78.94	3	A	Nfert(homo)	Positive	Fig. 2	JG		215.873	4	38.0952	Plantago lanceolata	406.349	4	63.4921	Lolium perenne	558.73	4	139.683	Holcus lanatus
201	34	2	Maestre & Reynolds 2007	TD	Primary Producer	SST	g m-2	Belowground biomass	Plantae (Lolium perenne, Plantago lanceolata, Holcus lanatus)	Inorganic nutrients	Terrestrial	7	1	3	1	S	36.003	-78.94	3	A	Nfert(hetero)	Positive	Fig. 2	JG		355.556	4	76.1905	Plantago lanceolata	533.333	4	177.778	Lolium perenne	653.968	4	76.1905	Holcus lanatus
202	34	3	Maestre & Reynolds 2007	TD	Primary Producer	SST	g m-2	Belowground biomass	Plantae (Lolium perenne, Plantago lanceolata, Holcus lanatus)	Inorganic nutrients	Terrestrial	7	1	3	1	S	36.003	-78.94	3	CO2	Nfert(homo)	Positive	Fig. 2	JG		222.222	4	38.0952	Plantago lanceolata	387.302	4	63.4921	Lolium perenne	584.127	4	126.984	Holcus lanatus
203	34	4	Maestre & Reynolds 2007	TD	Primary Producer	SST	g m-2	Belowground biomass	Plantae (Lolium perenne, Plantago lanceolata, Holcus lanatus)	Inorganic nutrients	Terrestrial	7	1	3	1	S	36.003	-78.94	3	CO2	Nfert(hetero)	Positive	Fig. 2	JG		406.349	4	63.4921	Plantago lanceolata	666.667	4	266.667	Lolium perenne	698.413	4	50.7937	Holcus lanatus
204	35	1	Stachowicz et al. 2008	TD	Primary Producer	SST	%	Algal percent cover	Macroalgae (Pelvetiopsis, Mastocarpus, Endocladia, Cladophora)	Inorganic nutrients	Aquatic	4	2	4	2	S	38.3167	-123.067	4			Positive	Original data from authors	JSL		33.42	12	15.66	Cladophora	48.84	12	39.08	Endocladia	76.31	12	31.25	Mastocarpus	56.78	12	25.27	Pelvotiopsis
205	35	1	Stachowicz et al. 2008	TD	Primary Producer	SST	g h-1	Evaporation rate	Macroalgae (Pelvetiopsis, Mastocarpus, Endocladia, Cladophora)	Inorganic nutrients	Aquatic	4	2	4	2	S	38.3167	-123.067	4			Negative	Figure 4	JSL		-0.0648276	12	-0.0621149	Cladophora	-0.135172	12	-0.0382246	Endocladia	-0.0689655	12	-0.066893	Mastocarpus	-0.104828	12	-0.0764491	Pelvotiopsis
206	36	1	Meier & Bowman 2008	BU	Dead organic matter	SST+1	ug N g-1 soil	Microbial biomass N	Microbes	Plantae (Acomastylis rossii, Artemisia scopulorum, Bistorta bistortoides, Deschampsia caespitosa)	Terrestrial	15	1	5	1	S	40.007	-105.26	4			Positive	Figure S1	JSL		37.0312	8	9.28078	Acomastylis rossii	45.4688	8	9.28078	Aremisia scopulorum	45.9375	8	4.64039	Bistorta bistortoides	39.375	8	4.64039	Deschampsia caespitosa
207	36	1	Meier & Bowman 2008	BU	Dead organic matter	Flux	ug N g-1 soil	Net N mineralization	Microbes	Plantae (Acomastylis rossii, Artemisia scopulorum, Bistorta bistortoides, Deschampsia caespitosa)	Terrestrial	15	1	5	1	S	40.007	-105.26	4			Positive	Figure S1	JSL		-38.0645	8	8.21156	Acomastylis rossii	-43.871	8	5.47438	Aremisia scopulorum	-34.8387	8	9.12396	Bistorta bistortoides	-10.3226	8	6.38677	Deschampsia caespitosa
208	36	1	Meier & Bowman 2008	BU	Dead organic matter	Flux	ug C g-1 soil	Soil respiration	Microbes	Plantae (Acomastylis rossii, Artemisia scopulorum, Bistorta bistortoides, Deschampsia caespitosa)	Terrestrial	15	1	5	1	S	40.007	-105.26	4			Positive	Figure S1	JSL		2040	8	56.5685	Acomastylis rossii	2920	8	28.2843	Aremisia scopulorum	2100	8	84.8528	Bistorta bistortoides	1260	8	28.2843	Deschampsia caespitosa
209	37	1	King et al. 2002	BU	Dead organic matter	SST	%	% weight loss	Microbes	Plantae (Sorbus aucuparia, Betula pubescence, Salix aurita, Vaccinium myrtillus leaf litter)	Terrestrial	8	1	3	2	S	56.9667	-4.5	4			Positive	Original data from authors	LG		53.7	5	5.39212	Sorbus aucuparia	54.8	5	4.88109	Betula pubescence	49.9	5	3.5602	Salix aurita	44.4	5	4.42154	Vaccinium myrtillus
210	37	1	King et al. 2002	BU	Dead organic matter	RD	mg l-1	DIN	Microbes	Plantae (Sorbus aucuparia, Betula pubescence, Salix aurita, Vaccinium myrtillus leaf litter)	Terrestrial	8	1	3	2	S	56.9667	-4.5	4			Positive	Original data from authors	LG		0	5	0	Sorbus aucuparia	0.02076	5	0.0464208	Betula pubescence	0.06532	5	0.0875989	Salix aurita	0.04654	5	0.0867553	Vaccinium myrtillus
211	37	1	King et al. 2002	BU	Dead organic matter	RD	mg l-1	DOC	Microbes	Plantae (Sorbus aucuparia, Betula pubescence, Salix aurita, Vaccinium myrtillus leaf litter)	Terrestrial	8	1	3	2	S	56.9667	-4.5	4			Positive	Original data from authors	LG		25.4617	5	11.6032	Sorbus aucuparia	34.4663	5	35.3804	Betula pubescence	42.1709	5	29.7961	Salix aurita	9.51794	5	3.95624	Vaccinium myrtillus
212	37	1	King et al. 2002	BU	Dead organic matter	RD	mg l-1	DON	Microbes	Plantae (Sorbus aucuparia, Betula pubescence, Salix aurita, Vaccinium myrtillus leaf litter)	Terrestrial	8	1	3	2	S	56.9667	-4.5	4			Positive	Original data from authors	LG		0.19988	5	0.122062	Sorbus aucuparia	0.1943	5	0.156032	Betula pubescence	0.18488	5	0.146432	Salix aurita	0.28402	5	0.483125	Vaccinium myrtillus
213	38	1	Spaekova & Leps 2001	TD	Primary Producer	SST	g pot-1	Plant above-ground dry mass	Plantae (Briza media, Holcus lanatus, Festuca rubra,Prunella vulgaris, Lychnis fos-cuculi, and Lysimachia vulgaris)	Inorganic nutrients	Terrestrial	7	1	7	1	S	48.97	14.44	6	Low density		Positive	Original data from authors	JED	low sowing density	0.39	2	0.296985	Briza media	3.59429	7	0.763367	Holcus lanatus	2.2325	4	0.581457	Lychnis flos-cuculi	0.32	2	0.325269	Lysimachia vulgaris	0.912	5	0.717684	Prunella vulgaris	2.19	5	1.07096	Festuca rubra
214	38	1	Spaekova & Leps 2001	TD	Primary Producer	SST	g pot-1	Plant below-ground dry mass	Plantae (Briza media, Holcus lanatus, Festuca rubra,Prunella vulgaris, Lychnis fos-cuculi, and Lysimachia vulgaris)	Inorganic nutrients	Terrestrial	7	1	7	1	S	48.97	14.44	6	Low density		Positive	Original data from authors	JED	low sowing density	0.505	2	0.360624	Briza media	4.01286	7	1.02502	Holcus lanatus	2.3675	4	0.871909	Lychnis flos-cuculi	2.195	2	1.87383	Lysimachia vulgaris	1.118	5	0.527229	Prunella vulgaris	2.1075	5	0.335	Festuca rubra
215	38	2	Spaekova & Leps 2001	TD	Primary Producer	SST	g pot-1	Plant above-ground dry mass	Plantae (Briza media, Holcus lanatus, Festuca rubra,Prunella vulgaris, Lychnis fos-cuculi, and Lysimachia vulgaris)	Inorganic nutrients	Terrestrial	7	1	7	1	S	48.97	14.44	6	High density		Positive	Original data from authors	JED	high sowing density	1.84333	6	0.255003	Briza media	4.065	6	0.682136	Holcus lanatus	2.25143	7	0.730763	Lychnis flos-cuculi	0.345	6	0.139535	Lysimachia vulgaris	1.97667	6	0.552002	Prunella vulgaris	2.38286	7	0.508813	Festuca rubra
216	38	2	Spaekova & Leps 2001	TD	Primary Producer	SST	g pot-1	Plant below-ground dry mass	Plantae (Briza media, Holcus lanatus, Festuca rubra,Prunella vulgaris, Lychnis fos-cuculi, and Lysimachia vulgaris)	Inorganic nutrients	Terrestrial	7	1	7	1	S	48.97	14.44	6	High density		Positive	Original data from authors	JED	high sowing density	2.48667	6	0.485215	Briza media	4.49333	6	0.889344	Holcus lanatus	1.9425	7	0.895484	Lychnis flos-cuculi	3.01	6	1.71085	Lysimachia vulgaris	2.66667	6	0.737857	Prunella vulgaris	3.36333	7	0.903563	Festuca rubra
217	39	1	Rixen & Mulder 2005	TD	Primary Producer	SST	%	Moss water content	Plantae (Aulacomnium turgidum, Dicranum scoparium, Dicranum spec., Hypnum cupressiforme, Hylocomium splendens, Polytrichum commune, Ptilium crista-castrensis, Pleurozium schreberi, Racomitrium canescens, Rhydidium rugosum, Sphagnum girgensohnii, Sanionia uncinata)	Inorganic nutrients	Terrestrial	12	1	4	2	S	64.83	-147.71	8	High density	Control	Positive	Original data from authors	JED	Polyculture (random draw) = au, d2, d1, pl, pt, ra, rh, sa	54.7855	1		Aulacomnium turgidum	77.2161	1		Dicranum scoparium	64.2804	1		Dicranum sp.	86.5404	1		Pleurozium schreberi	55.8443	1		Ptrilium crista-castrensis	56.7416	1		Racomitrium canescens
218	39	1	Rixen & Mulder 2005	TD	Primary Producer	SST	g m-2	Plant dry mass	Plantae (Aulacomnium turgidum, Dicranum scoparium, Dicranum spec., Hypnum cupressiforme, Hylocomium splendens, Polytrichum commune, Ptilium crista-castrensis, Pleurozium schreberi, Racomitrium canescens, Rhydidium rugosum, Sphagnum girgensohnii, Sanionia uncinata)	Inorganic nutrients	Terrestrial	12	1	4	2	S	64.83	-147.71	8	High density	Control	Positive	Original data from authors	JED	Polyculture (random draw) = au, d2, d1, pl, pt, ra, rh, sa	304.432	1		Aulacomnium turgidum	247.23	1		Dicranum scoparium	194.183	1		Dicranum sp.	278.393	1		Pleurozium schreberi	249.03	1		Ptrilium crista-castrensis	97.5069	1		Racomitrium canescens
219	39	1	Rixen & Mulder 2005	TD	Primary Producer	SSR	%	Soil moisture	Plantae (Aulacomnium turgidum, Dicranum scoparium, Dicranum spec., Hypnum cupressiforme, Hylocomium splendens, Polytrichum commune, Ptilium crista-castrensis, Pleurozium schreberi, Racomitrium canescens, Rhydidium rugosum, Sphagnum girgensohnii, Sanionia uncinata)	Inorganic nutrients	Terrestrial	12	1	4	2	S	64.83	-147.71	8	High density	Control	Negative	Original data from authors	JED	Polyculture (random draw) = au, d2, d1, pl, pt, ra, rh, sa	43.225	1		Aulacomnium turgidum	49.225	1		Dicranum scoparium	43.925	1		Dicranum sp.	48.725	1		Pleurozium schreberi	46.5	1		Ptrilium crista-castrensis	43.225	1		Racomitrium canescens
220	39	1	Rixen & Mulder 2005	TD	Primary Producer	SST	ml m-2	Water absorption	Plantae (Aulacomnium turgidum, Dicranum scoparium, Dicranum spec., Hypnum cupressiforme, Hylocomium splendens, Polytrichum commune, Ptilium crista-castrensis, Pleurozium schreberi, Racomitrium canescens, Rhydidium rugosum, Sphagnum girgensohnii, Sanionia uncinata)	Inorganic nutrients	Terrestrial	12	1	4	2	S	64.83	-147.71	8	High density	Control	Positive	Original data from authors	JED	Polyculture (random draw) = au, d2, d1, pl, pt, ra, rh, sa	3443.07	1		Aulacomnium turgidum	3689.99	1		Dicranum scoparium	3593.96	1		Dicranum sp.	3264.75	1		Pleurozium schreberi	3292.18	1		Ptrilium crista-castrensis	2633.74	1		Racomitrium canescens
221	39	2	Rixen & Mulder 2005	TD	Primary Producer	SST	%	Moss water content	Plantae (Aulacomnium turgidum, Dicranum scoparium, Dicranum spec., Hypnum cupressiforme, Hylocomium splendens, Polytrichum commune, Ptilium crista-castrensis, Pleurozium schreberi, Racomitrium canescens, Rhydidium rugosum, Sphagnum girgensohnii, Sanionia uncinata)	Inorganic nutrients	Terrestrial	12	1	4	2	S	64.83	-147.71	8	High density	Drought	Positive	Original data from authors	JED	Polyculture (random draw) = au, d2, d1, pl, pt, ra, rh, sa	29.7128	1		Aulacomnium turgidum	62.9054	1		Dicranum scoparium	63.0813	1		Dicranum sp.	14.1575	1		Pleurozium schreberi	20.5496	1		Ptrilium crista-castrensis	8.09983	1		Racomitrium canescens
222	39	2	Rixen & Mulder 2005	TD	Primary Producer	SST	g m-2	Plant dry mass	Plantae (Aulacomnium turgidum, Dicranum scoparium, Dicranum spec., Hypnum cupressiforme, Hylocomium splendens, Polytrichum commune, Ptilium crista-castrensis, Pleurozium schreberi, Racomitrium canescens, Rhydidium rugosum, Sphagnum girgensohnii, Sanionia uncinata)	Inorganic nutrients	Terrestrial	12	1	4	2	S	64.83	-147.71	8	High density	Drought	Positive	Original data from authors	JED	Polyculture (random draw) = au, d2, d1, pl, pt, ra, rh, sa	196.676	1		Aulacomnium turgidum	282.271	1		Dicranum scoparium	262.188	1		Dicranum sp.	334.626	1		Pleurozium schreberi	321.053	1		Ptrilium crista-castrensis	129.64	1		Racomitrium canescens
223	39	2	Rixen & Mulder 2005	TD	Primary Producer	SSR	%	Soil moisture	Plantae (Aulacomnium turgidum, Dicranum scoparium, Dicranum spec., Hypnum cupressiforme, Hylocomium splendens, Polytrichum commune, Ptilium crista-castrensis, Pleurozium schreberi, Racomitrium canescens, Rhydidium rugosum, Sphagnum girgensohnii, Sanionia uncinata)	Inorganic nutrients	Terrestrial	12	1	4	2	S	64.83	-147.71	8	High density	Drought	Negative	Original data from authors	JED	Polyculture (random draw) = au, d2, d1, pl, pt, ra, rh, sa	41	1		Aulacomnium turgidum	46.05	1		Dicranum scoparium	44.85	1		Dicranum sp.	48.125	1		Pleurozium schreberi	46.425	1		Ptrilium crista-castrensis	40.675	1		Racomitrium canescens
224	39	2	Rixen & Mulder 2005	TD	Primary Producer	SST	ml m-2	Water absorption	Plantae (Aulacomnium turgidum, Dicranum scoparium, Dicranum spec., Hypnum cupressiforme, Hylocomium splendens, Polytrichum commune, Ptilium crista-castrensis, Pleurozium schreberi, Racomitrium canescens, Rhydidium rugosum, Sphagnum girgensohnii, Sanionia uncinata)	Inorganic nutrients	Terrestrial	12	1	4	2	S	64.83	-147.71	8	High density	Drought	Positive	Original data from authors	JED	Polyculture (random draw) = au, d2, d1, pl, pt, ra, rh, sa	3251.03	1		Aulacomnium turgidum	3264.75	1		Dicranum scoparium	3209.88	1		Dicranum sp.	4019.2	1		Pleurozium schreberi	3868.31	1		Ptrilium crista-castrensis	3854.6	1		Racomitrium canescens
225	39	3	Rixen & Mulder 2005	TD	Primary Producer	SST	%	Moss water content	Plantae (Aulacomnium turgidum, Dicranum scoparium, Dicranum spec., Hypnum cupressiforme, Hylocomium splendens, Polytrichum commune, Ptilium crista-castrensis, Pleurozium schreberi, Racomitrium canescens, Rhydidium rugosum, Sphagnum girgensohnii, Sanionia uncinata)	Inorganic nutrients	Terrestrial	12	1	4	2	S	64.83	-147.71	8	Low density	Control	Positive	Original data from authors	JED	Polyculture (random draw) = au, d2, d1, pl, pt, ra, rh, sa	64.4736	1		Aulacomnium turgidum	71.339	1		Dicranum scoparium	71.9243	1		Dicranum sp.	44.9673	1		Pleurozium schreberi	85.5027	1		Ptrilium crista-castrensis	48.9705	1		Racomitrium canescens
226	39	3	Rixen & Mulder 2005	TD	Primary Producer	SST	g m-2	Plant dry mass	Plantae (Aulacomnium turgidum, Dicranum scoparium, Dicranum spec., Hypnum cupressiforme, Hylocomium splendens, Polytrichum commune, Ptilium crista-castrensis, Pleurozium schreberi, Racomitrium canescens, Rhydidium rugosum, Sphagnum girgensohnii, Sanionia uncinata)	Inorganic nutrients	Terrestrial	12	1	4	2	S	64.83	-147.71	8	Low density	Control	Positive	Original data from authors	JED	Polyculture (random draw) = au, d2, d1, pl, pt, ra, rh, sa	145.429	1		Aulacomnium turgidum	113.573	1		Dicranum scoparium	150.416	1		Dicranum sp.	47.3684	1		Pleurozium schreberi	148.476	1		Ptrilium crista-castrensis	10.2493	1		Racomitrium canescens
227	39	3	Rixen & Mulder 2005	TD	Primary Producer	SSR	%	Soil moisture	Plantae (Aulacomnium turgidum, Dicranum scoparium, Dicranum spec., Hypnum cupressiforme, Hylocomium splendens, Polytrichum commune, Ptilium crista-castrensis, Pleurozium schreberi, Racomitrium canescens, Rhydidium rugosum, Sphagnum girgensohnii, Sanionia uncinata)	Inorganic nutrients	Terrestrial	12	1	4	2	S	64.83	-147.71	8	Low density	Control	Negative	Original data from authors	JED	Polyculture (random draw) = au, d2, d1, pl, pt, ra, rh, sa	49.325	1		Aulacomnium turgidum	47.9	1		Dicranum scoparium	53.85	1		Dicranum sp.	31.15	1		Pleurozium schreberi	47.35	1		Ptrilium crista-castrensis	16	1		Racomitrium canescens
228	39	3	Rixen & Mulder 2005	TD	Primary Producer	SST	ml m-2	Water absorption	Plantae (Aulacomnium turgidum, Dicranum scoparium, Dicranum spec., Hypnum cupressiforme, Hylocomium splendens, Polytrichum commune, Ptilium crista-castrensis, Pleurozium schreberi, Racomitrium canescens, Rhydidium rugosum, Sphagnum girgensohnii, Sanionia uncinata)	Inorganic nutrients	Terrestrial	12	1	4	2	S	64.83	-147.71	8	Low density	Control	Positive	Original data from authors	JED	Polyculture (random draw) = au, d2, d1, pl, pt, ra, rh, sa	2949.25	1		Aulacomnium turgidum	2798.35	1		Dicranum scoparium	3045.27	1		Dicranum sp.	2770.92	1		Pleurozium schreberi	3374.49	1		Ptrilium crista-castrensis	2469.14	1		Racomitrium canescens
229	39	4	Rixen & Mulder 2005	TD	Primary Producer	SST	%	Moss water content	Plantae (Aulacomnium turgidum, Dicranum scoparium, Dicranum spec., Hypnum cupressiforme, Hylocomium splendens, Polytrichum commune, Ptilium crista-castrensis, Pleurozium schreberi, Racomitrium canescens, Rhydidium rugosum, Sphagnum girgensohnii, Sanionia uncinata)	Inorganic nutrients	Terrestrial	12	1	4	2	S	64.83	-147.71	8	Low density	Drought	Positive	Original data from authors	JED	Polyculture (random draw) = au, d2, d1, pl, pt, ra, rh, sa	10.3652	1		Aulacomnium turgidum	10.5783	1		Dicranum scoparium	6.59149	1		Dicranum sp.	35.6141	1		Pleurozium schreberi	8.42732	1		Ptrilium crista-castrensis	8.10185	1		Racomitrium canescens
230	39	4	Rixen & Mulder 2005	TD	Primary Producer	SST	g m-2	Plant dry mass	Plantae (Aulacomnium turgidum, Dicranum scoparium, Dicranum spec., Hypnum cupressiforme, Hylocomium splendens, Polytrichum commune, Ptilium crista-castrensis, Pleurozium schreberi, Racomitrium canescens, Rhydidium rugosum, Sphagnum girgensohnii, Sanionia uncinata)	Inorganic nutrients	Terrestrial	12	1	4	2	S	64.83	-147.71	8	Low density	Drought	Positive	Original data from authors	JED	Polyculture (random draw) = au, d2, d1, pl, pt, ra, rh, sa	104.155	1		Aulacomnium turgidum	50.4155	1		Dicranum scoparium	148.753	1		Dicranum sp.	142.105	1		Pleurozium schreberi	25.7618	1		Ptrilium crista-castrensis	2.49307	1		Racomitrium canescens
231	39	4	Rixen & Mulder 2005	TD	Primary Producer	SSR	%	Soil moisture	Plantae (Aulacomnium turgidum, Dicranum scoparium, Dicranum spec., Hypnum cupressiforme, Hylocomium splendens, Polytrichum commune, Ptilium crista-castrensis, Pleurozium schreberi, Racomitrium canescens, Rhydidium rugosum, Sphagnum girgensohnii, Sanionia uncinata)	Inorganic nutrients	Terrestrial	12	1	4	2	S	64.83	-147.71	8	Low density	Drought	Negative	Original data from authors	JED	Polyculture (random draw) = au, d2, d1, pl, pt, ra, rh, sa	43.875	1		Aulacomnium turgidum	29.225	1		Dicranum scoparium	49.25	1		Dicranum sp.	49.4	1		Pleurozium schreberi	37.05	1		Ptrilium crista-castrensis	22.725	1		Racomitrium canescens
232	39	4	Rixen & Mulder 2005	TD	Primary Producer	SST	ml m-2	Water absorption	Plantae (Aulacomnium turgidum, Dicranum scoparium, Dicranum spec., Hypnum cupressiforme, Hylocomium splendens, Polytrichum commune, Ptilium crista-castrensis, Pleurozium schreberi, Racomitrium canescens, Rhydidium rugosum, Sphagnum girgensohnii, Sanionia uncinata)	Inorganic nutrients	Terrestrial	12	1	4	2	S	64.83	-147.71	8	Low density	Drought	Positive	Original data from authors	JED	Polyculture (random draw) = au, d2, d1, pl, pt, ra, rh, sa	3566.53	1		Aulacomnium turgidum	3703.7	1		Dicranum scoparium	3539.09	1		Dicranum sp.	3045.27	1		Pleurozium schreberi	2990.4	1		Ptrilium crista-castrensis	2798.35	1		Racomitrium canescens
233	40	1	Redondo-Brenes & Montagini 2006	TD	Primary Producer	SST	Mg hectare-1	C sequestration	Plantae (Vochysia guatemalensis, Jacaranda copaia, Callophyllum brasiliense)	Nutrients	Terrestrial	18	2	4	2	S	10.4333	-86.9833	3	Plantation 1		Positive	Table 4	JSL	Plantation 1: 13 years old	80.9	4	10.5	Vochysia guatemalensis	37.5	4	5.8	Jacarando cpaia	106.9	4	7.8	Callophyllum brasiliense
234	40	1	Redondo-Brenes & Montagini 2006	TD	Primary Producer	SST	m3 ha-1 year-1	Plant aboveground productivity (mean annual increment in tree volume)	Plantae (Vochysia guatemalensis, Jacaranda copaia, Callophyllum brasiliense)	Nutrients	Terrestrial	18	2	4	2	S	10.4333	-86.9833	3	Plantation 1		Positive	Table 2	JSL	Plantation 1: 13 years old	161.8	4	21	Vochysia guatemalensis	75	4	11.5	Jacarando cpaia	213.7	4	15.5	Callophyllum brasiliense
235	40	2	Redondo-Brenes & Montagini 2006	TD	Primary Producer	SST	Mg hectare-1	C sequestration	Plantae (Terminalia amazonia, Dipteryx panamensis, Virola koschnyi)	Nutrients	Terrestrial	18	2	4	2	S	10.4333	-86.9833	3	Plantation 2		Positive	Table 4	JSL	Plantation 2: 13 years old	157.2	4	45	Terminalia amazonia	87.1	4	13.9	Dipteryx panamensis	60.8	4	14.2	Virola koschnyi
236	40	2	Redondo-Brenes & Montagini 2006	TD	Primary Producer	SST	m3 ha-1 year-1	Plant aboveground productivity (mean annual increment in tree volume)	Plantae (Terminalia amazonia, Dipteryx panamensis, Virola koschnyi)	Nutrients	Terrestrial	18	2	4	2	S	10.4333	-86.9833	3	Plantation 2		Positive	Table 2	JSL	Plantation 2: 13 years old	314.3	4	90	Terminalia amazonia	174.2	4	27.8	Dipteryx panamensis	121.6	4	28.4	Virola koschnyi
237	40	3	Redondo-Brenes & Montagini 2006	TD	Primary Producer	SST	Mg hectare-1	C sequestration	Plantae (Hyeronima alchorneoides, Vochysia ferruginea, Balizia elegans)	Nutrients	Terrestrial	18	2	4	2	S	10.4333	-86.9833	3	Plantation 3		Positive	Table 4	JSL	Plantation 3: 13 years old	58.3	4	9.5	Hyeronima alchorneoides	52.4	4	9.4	Vochysia ferruginea	33.6	4	8.5	Balizia elegans
238	40	3	Redondo-Brenes & Montagini 2006	TD	Primary Producer	SST	m3 ha-1 year-1	Plant aboveground productivity (mean annual increment in tree volume)	Plantae (Hyeronima alchorneoides, Vochysia ferruginea, Balizia elegans)	Nutrients	Terrestrial	18	2	4	2	S	10.4333	-86.9833	3	Plantation 3		Positive	Table 2	JSL	Plantation 3: 13 years old	116.7	4	19	Hyeronima alchorneoides	104.8	4	18.7	Vochysia ferruginea	67.3	4	17.2	Balizia elegans
239	41	1	von Felton & Schmid 2008	TD	Primary Producer	SST	g pot-1	Plant aboveground dry mass	Plantae (Arrhenaterum elatius, Holcus lanatus, Leucanthemum vulgare, and Plantago lanceolata)	Nutrients	Terrestrial	7	1	9	2	S	47.37	8.54	4			Positive	Fig 1	JED	Control (shallow pot), unfertilized	21.1429	2		Arrhenaterum elatius	21.1429	2		Holcus lanatus	19.4286	2		Leucanthemum vulgare	22.2857	2		Plantago lanceolata
240	41	1	von Felton & Schmid 2008	TD	Primary Producer	SST	g pot-1	Root biomass	Plantae (Arrhenaterum elatius, Holcus lanatus, Leucanthemum vulgare, and Plantago lanceolata)	Nutrients	Terrestrial	7	1	9	2	S	47.37	8.54	4			Positive	Fig 1	JED	Control (shallow pot), unfertilized	28.7736	2		Arrhenaterum elatius	22.1698	2		Holcus lanatus	13.6792	2		Leucanthemum vulgare	18.8679	2		Plantago lanceolata
241	42	1	Sullivan & Zedler 1999	TD	Primary Producer	SST	g	Shoot dry mass	Plantae	Nutrients	Terrestrial	3	1	3	2	S	32.77	-117.07	6			Positive	Table 6	JSL	Expt 1: Only including monocultures present in 6-sp treatment (Sv, Sb, Se, Tc, Jc, Lc)	32.3448	7	2.55452	Jaumea carnosa	16.8966	7	2.55452	Limonium californicum	31.8621	7	14.0499	Salicornia virginica	45.8621	7	3.83178	Salicornia bigelovii	36.2069	7	5.10904	Suaeda esteroa	20.2759	7	2.55452	Triglochin concinna
242	42	1	Sullivan & Zedler 1999	TD	Primary Producer	SST	g	Root dry mass	Plantae	Nutrients	Terrestrial	3	1	3	2	S	32.77	-117.07	6			Positive	Table 6	JSL	Expt 1: Only including monocultures present in 6-sp treatment (Sv, Sb, Se, Tc, Jc, Lc)	5.31034	7		Jaumea carnosa	7.24138	7		Limonium californicum	12.5517	7		Salicornia virginica	14.9655	7		Salicornia bigelovii	10.1379	7		Suaeda esteroa	11.5862	7		Triglochin concinna
243	42	1	Sullivan & Zedler 1999	TD	Primary Producer		g	Deep root dry mass	Plantae	Nutrients	Terrestrial	3	1	3	2	S	32.77	-117.07	6			Positive	Table 6	JSL	Expt 1: Only including monocultures present in 6-sp treatment (Sv, Sb, Se, Tc, Jc, Lc)	0.0844444	7	0.0823123	Jaumea carnosa	0.00777778	7	0.00587945	Limonium californicum	0.0311111	7	0.0146986	Salicornia virginica	0.0222222	7	0.0235178	Salicornia bigelovii	0.0177778	7	0.0117589	Suaeda esteroa	0.123333	7	0.0558547	Triglochin concinna
244	42	1	Sullivan & Zedler 1999	TD	Primary Producer		mg g-1	Shoot TKN (Total Kjeldahl Nitrogen)	Plantae	Nutrients	Terrestrial	3	1	3	2	S	32.77	-117.07	6			Positive	Table 6	JSL	Expt 1: Only including monocultures present in 6-sp treatment (Sv, Sb, Se, Tc, Jc, Lc)	16	7	11.4568	Jaumea carnosa	18.3119	7	1.1651	Limonium californicum	8.29358	7	0.291275	Salicornia virginica	10.1651	7	0.291275	Salicornia bigelovii	8.73394	7	0.873826	Suaeda esteroa	19.1927	7	1.1651	Triglochin concinna
245	42	1	Sullivan & Zedler 1999	TD	Primary Producer		mg g-1	Root TKN	Plantae	Nutrients	Terrestrial	3	1	3	2	S	32.77	-117.07	6			Positive	Table 6	JSL	Expt 1: Only including monocultures present in 6-sp treatment (Sv, Sb, Se, Tc, Jc, Lc)	11.5556	7	0.436913	Jaumea carnosa	14.6667	7	2.62148	Limonium californicum	9.55556	7	0.436913	Salicornia virginica	12.6667	7	1.31074	Salicornia bigelovii	11	7	1.01946	Suaeda esteroa	14.1111	7	1.60201	Triglochin concinna
246	42	2	Sullivan & Zedler 1999	TD	Primary Producer		g	Shoot dry mass	Plantae	Nutrients	Terrestrial	3	1	3	2	S	32.77	-117.07	3			Positive	Table 6	JSL	Extracted intermediate level for which all species were represented in polyculture and treated that as the maximum diversity level	12.2283	7	2.87582	Batis maritima	13.8587	7	5.03268	Frankenia salina	28.5326	7	8.62745	Salicornia virginica
247	42	2	Sullivan & Zedler 1999	TD	Primary Producer		g	Root dry mass	Plantae	Nutrients	Terrestrial	3	1	3	2	S	32.77	-117.07	3			Positive	Table 6	JSL	Extracted intermediate level for which all species were represented in polyculture and treated that as the maximum diversity level	4.07609	7		Batis maritima	11.413	7		Frankenia salina	17.1196	7		Salicornia virginica
248	42	2	Sullivan & Zedler 1999	TD	Primary Producer		g	Deep root dry mass	Plantae	Nutrients	Terrestrial	3	1	3	2	S	32.77	-117.07	3			Positive	Table 6	JSL	Extracted intermediate level for which all species were represented in polyculture and treated that as the maximum diversity level	0.0732653	7	0.0151186	Batis maritima	0.0895918	7	0.021598	Frankenia salina	0.032449	7	0.010799	Salicornia virginica
249	42	2	Sullivan & Zedler 1999	TD	Primary Producer		mg g-1	Shoot TKN (Total Kjeldahl Nitrogen)	Plantae	Nutrients	Terrestrial	3	1	3	2	S	32.77	-117.07	3			Positive	Table 6	JSL	Extracted intermediate level for which all species were represented in polyculture and treated that as the maximum diversity level	7.22981	7	1.15033	Batis maritima	8.84472	7	0.575163	Frankenia salina	5.39752	7	0.246499	Salicornia virginica
250	42	2	Sullivan & Zedler 1999	TD	Primary Producer		mg g-1	Root TKN	Plantae	Nutrients	Terrestrial	3	1	3	2	S	32.77	-117.07	3			Positive	Table 6	JSL	Extracted intermediate level for which all species were represented in polyculture and treated that as the maximum diversity level	12.1899	7	0.66981	Batis maritima	6.74684	7	0.334905	Frankenia salina	4.78481	7	0.837263	Salicornia virginica
251	43	1	Power & Cardinale 2009	TD	Primary Producer	SST	ug chl-a L-1	Algal biomass	Microalgae	Nutrients	Aquatic	1	1	3	2	S	34.41	-119.85	5			Positive	Original data from authors	JSL	Final date (32 days)	55.1	3	50.446	Achnanthidium minitissimum	1266.83	3	425.221	Chlorella vulgaris	147.607	3	42.3831	Scenedesmus quadricauda	1409.78	3	504.98	Selenastrum minutum	24.667	3	7.6619	Navicula cryptocephalus
252	43	1	Power & Cardinale 2009	TD	Primary Producer	Flux	mg O2 cm-2 hr-1	Respiration	Microalgae	Nutrients	Aquatic	1	1	3	2	S	34.41	-119.85	5			Positive	Original data from authors	JSL	Final date (32 days)	0.0463	3	0.0414	Achnanthidium minitissimum	0.5093	3	0.2829	Chlorella vulgaris	0.519	3	0.0946	Scenedesmus quadricauda	0.4947	3	0.18	Selenastrum minutum	0.001	3	0	Navicula cryptocephalus
253	43	1	Power & Cardinale 2009	TD	Primary Producer	Flux	mg O2 cm-2 hr-1	Net primary production	Microalgae	Nutrients	Aquatic	1	1	3	2	S	34.41	-119.85	5			Positive	Original data from authors	JSL	Final date (32 days)	0.006	3	0.01609	Achnanthidium minitissimum	0.3003	3	0.1657	Chlorella vulgaris	0.6207	3	0.2867	Scenedesmus quadricauda	0.444	3	0.1482	Selenastrum minutum	0.001	3	0	Navicula cryptocephalus
254	44	1	BIODEPTH (Hector et al. 1999)	TD	Primary Producer		g m-2	Aboveground biomass (Year 3)	Plantae	Nutrients	Terrestrial	7	2	4	2	S	50	12	16	Germany		Positive	Original data from authors	JEB	Drawn from larger species pool	304	2	6.36396	Alopecurus pratensis	388.7	2	62.9325	Arrhenatherum elatius	334.75	2	84.7821	Dactylis glomerata	323.1	2	19.799	Festuca rubra	371.8	2	106.49	Geranium pratense	500.7	2	76.509	Holcus lanatus
255	44	1	BIODEPTH (Hector et al. 1999)	TD	Primary Producer		%	Percent mass loss (decomposition) of cellulose (cotton) strips (Year 3)	Plantae	Nutrients	Terrestrial	7	2	4	2	S	50	12	16	Germany		Positive	Original data from authors	JEB	Drawn from larger species pool	0.570883	2	0.00843791	Alopecurus pratensis	0.485233	2	0.35084	Arrhenatherum elatius	0.510637	2	0.125419	Dactylis glomerata	0.343419	2	0.031508	Festuca rubra	0.541559	2	0.224572	Geranium pratense	0.470158	2	0.295462	Holcus lanatus
256	44	1	BIODEPTH (Hector et al. 1999)	TD	Primary Producer		g m-2	Absolute N in aboveground vegatation	Plantae	Nutrients	Terrestrial	7	2	4	2	S	50	12	16	Germany		Positive	Original data from authors	JEB	Drawn from larger species pool	2.75	2	0.367696	Alopecurus pratensis	3	2	0.0707107	Arrhenatherum elatius	2.295	2	0.0494975	Dactylis glomerata	2.515	2	0.219203	Festuca rubra	4.84	2	1.55563	Geranium pratense	3.035	2	0.360624	Holcus lanatus
257	44	1	BIODEPTH (Hector et al. 1999)	TD	Primary Producer		mg kg-1 dry soil	Total soil N	Plantae	Nutrients	Terrestrial	7	2	4	2	S	50	12	16	Germany		Negative	Original data from authors	JEB	Drawn from larger species pool	2.15	2	0.296985	Alopecurus pratensis	1.755	2	0.0919239	Arrhenatherum elatius	1.1	2	1.55563	Dactylis glomerata	1.93	2	0.876812	Festuca rubra	2.38	2	1.66877	Geranium pratense	2.185	2	0.53033	Holcus lanatus
258	44	1	BIODEPTH (Hector et al. 1999)	TD	Primary Producer		g m-2	Belowground biomass (year 3)	Plantae	Nutrients	Terrestrial	7	2	4	2	S	50	12	16	Germany		Positive	Original data from authors	JEB	Drawn from larger species pool	747.1	2	546.594	Alopecurus pratensis	409.35	2	214.324	Arrhenatherum elatius	431	2	135.765	Dactylis glomerata	1072.45	2	92.136	Festuca rubra	547.55	2	144.745	Geranium pratense	274.4	2	31.537	Holcus lanatus
259	44	2	BIODEPTH (Hector et al. 1999)	TD	Primary Producer		g m-2	Aboveground biomass (Year 3)	Plantae	Nutrients	Terrestrial	7	2	4	2	S	39	27	18	Greece		Positive	Original data from authors	JEB	Drawn from larger species pool	143.4	2	0.565685	Bromus intermedius	138.8	2	0.565685	Crepis foetida	352.45	2	22.981	Daucus carota	47.1	2	0	Hirschfeldia incana	33.65	2	0.636396	Hordeum geniculatum	716.05	2	246.71	Phalaris coerulescens
260	44	2	BIODEPTH (Hector et al. 1999)	TD	Primary Producer		%	Percent mass loss (decomposition) of cellulose (cotton) strips (Year 3)	Plantae	Nutrients	Terrestrial	7	2	4	2	S	39	27	18	Greece		Positive	Original data from authors	JEB	Drawn from larger species pool	0.57826	2	0.0187709	Bromus intermedius	0.576035	2	0.0237736	Crepis foetida	0.612156	2	0.0291116	Daucus carota	0.699137	2	0.0417971	Hirschfeldia incana	0.592984	2	0.0301963	Hordeum geniculatum	0.584526	2	0.010951	Phalaris coerulescens
261	44	2	BIODEPTH (Hector et al. 1999)	TD	Primary Producer		%	Light at ground level (Year 3)	Plantae	Nutrients	Terrestrial	7	2	4	2	S	39	27	18	Greece		Negative	Original data from authors	JEB	Drawn from larger species pool	66.945	2	19.6505	Bromus intermedius	79.32	2	6.42053	Crepis foetida	63.92	2	15.3442	Daucus carota	81.32	2	0.0424264	Hirschfeldia incana	67.18	2	21.1284	Hordeum geniculatum	30.685	2	21.9981	Phalaris coerulescens
262	44	2	BIODEPTH (Hector et al. 1999)	TD	Primary Producer		g m-2	Absolute N in aboveground vegatation	Plantae	Nutrients	Terrestrial	7	2	4	2	S	39	27	18	Greece		Positive	Original data from authors	JEB	Drawn from larger species pool	0.945	2	0.176777	Bromus intermedius	2.245	2	0.431335	Crepis foetida	3.9	2	0.66468	Daucus carota	0.815	2	0.0353553	Hirschfeldia incana	0.215	2	0.0353553	Hordeum geniculatum	8.36	2	3.16784	Phalaris coerulescens
263	44	2	BIODEPTH (Hector et al. 1999)	TD	Primary Producer		%	Total soil N	Plantae	Nutrients	Terrestrial	7	2	4	2	S	39	27	18	Greece		Negative	Original data from authors	JEB	Drawn from larger species pool	1.665	2	1.11016	Bromus intermedius	1.665	2	1.11016	Crepis foetida	1.755	2	0.742462	Daucus carota	0.79	2	0.367696	Hirschfeldia incana	1.49	2	0.367696	Hordeum geniculatum	2.54	2	0.127279	Phalaris coerulescens
264	44	2	BIODEPTH (Hector et al. 1999)	TD	Primary Producer		g m-2	Belowground biomass (year 3)	Plantae	Nutrients	Terrestrial	7	2	4	2	S	39	27	18	Greece		Positive	Original data from authors	JEB	Drawn from larger species pool	109.85	2	63.0032	Bromus intermedius	591.1	2	674.58	Crepis foetida	467.2	2	25.0316	Daucus carota	549.75	2	161.998	Hirschfeldia incana	394.6	2	158.958	Hordeum geniculatum	1675	2	822.224	Phalaris coerulescens
265	44	2	BIODEPTH (Hector et al. 1999)	TD	Primary Producer		%	Percent mass loss (decomposition) or lignin (wooden) strips (Year 3)	Plantae	Nutrients	Terrestrial	7	2	4	2	S	39	27	18	Greece		Positive	Original data from authors	JEB	Drawn from larger species pool	0.02197	2	0.0112571	Bromus intermedius	0.04548	2	0.00247487	Crepis foetida	0.069915	2	0.0220122	Daucus carota	0.059625	2	0.057905	Hirschfeldia incana	0.030475	2	0.0196788	Hordeum geniculatum	0.055745	2	0.0507632	Phalaris coerulescens
266	44	3	BIODEPTH (Hector et al. 1999)	TD	Primary Producer		g m-2	Aboveground biomass (Year 3)	Plantae	Nutrients	Terrestrial	7	2	4	2	S	52	-8	8	Ireland		Positive	Original data from authors	JEB	Drawn from larger species pool	908	2	304.622	Agrostis capillaris	570.6	2	45.8205	Alopecurus pratensis	927.2	2	154.432	Anthoxanthum odoratum	741.6	2	195.444	Centaurea nigra	1337	2	52.8916	Holcus lanatus	687.1	2	45.9619	Lotus pedunculatus
267	44	3	BIODEPTH (Hector et al. 1999)	TD	Primary Producer		%	Percent mass loss (decomposition) of cellulose (cotton) strips (Year 3)	Plantae	Nutrients	Terrestrial	7	2	4	2	S	52	-8	8	Ireland		Positive	Original data from authors	JEB	Drawn from larger species pool	0.44576	2	0.0171601	Agrostis capillaris	0.652297	2	0.0574241	Alopecurus pratensis	0.59464	2	0.0596402	Anthoxanthum odoratum	0.674143	2	0.0284738	Centaurea nigra	0.507084	2	0.0112621	Holcus lanatus	0.633473	2	0.0492358	Lotus pedunculatus
268	44	3	BIODEPTH (Hector et al. 1999)	TD	Primary Producer		%	Light at ground level (Year 3)	Plantae	Nutrients	Terrestrial	7	2	4	2	S	52	-8	8	Ireland		Negative	Original data from authors	JEB	Drawn from larger species pool	12.345	2	13.131	Agrostis capillaris	5.525	2	1.03945	Alopecurus pratensis	4.545	2	2.10011	Anthoxanthum odoratum	6.825	2	3.85373	Centaurea nigra	2.025	2	0.346482	Holcus lanatus	2.825	2	2.08597	Lotus pedunculatus
269	44	3	BIODEPTH (Hector et al. 1999)	TD	Primary Producer		%	Percent N in aboveground vegetation	Plantae	Nutrients	Terrestrial	7	2	4	2	S	52	-8	8	Ireland		Positive	Original data from authors	JEB	Drawn from larger species pool	8.615	2	2.07182	Agrostis capillaris	11.74	2	7.72161	Alopecurus pratensis	8.13	2	2.44659	Anthoxanthum odoratum	13.275	2	9.38331	Centaurea nigra	10.83	2	4.2285	Holcus lanatus	12.925	2	2.22739	Lotus pedunculatus
270	44	3	BIODEPTH (Hector et al. 1999)	TD	Primary Producer		g m-2	Belowground biomass (year 3)	Plantae	Nutrients	Terrestrial	7	2	4	2	S	52	-8	8	Ireland		Positive	Original data from authors	JEB	Drawn from larger species pool	540.7	2	81.6001	Agrostis capillaris	1081.65	2	336.229	Alopecurus pratensis	646.75	2	197.778	Anthoxanthum odoratum	788.05	2	332.835	Centaurea nigra	433.1	2	322.724	Holcus lanatus	396.5	2	52.0431	Lotus pedunculatus
271	44	4	BIODEPTH (Hector et al. 1999)	TD	Primary Producer		g m-2	Aboveground biomass (Year 3)	Plantae	Nutrients	Terrestrial	7	2	4	2	S	39	-9	14	Portugal		Positive	Original data from authors	JEB	Drawn from larger species pool	42.2	2	54.5886	Avena sativa	39.65	2	24.9609	Conyza floribunda	78.7	2	19.9404	Dactylis glomerata	15.6	2	4.38406	Holcus lanatus	18.05	2	2.89914	Lolium multiflorum	5.25	2	7.00036	Misopates orontium
272	44	4	BIODEPTH (Hector et al. 1999)	TD	Primary Producer		%	Percent mass loss (decomposition) of cellulose (cotton) strips (Year 3)	Plantae	Nutrients	Terrestrial	7	2	4	2	S	39	-9	14	Portugal		Positive	Original data from authors	JEB	Drawn from larger species pool	0.0177	2	0.00183848	Avena sativa	0.0329	2	0.0183848	Conyza floribunda	0.0352845	2	0.00468883	Dactylis glomerata	0.01625	2	0.00855599	Holcus lanatus	0.018752	2	0.00431052	Lolium multiflorum	0.0161	2	0.00622254	Misopates orontium
273	44	4	BIODEPTH (Hector et al. 1999)	TD	Primary Producer		g m-2	Absolute N in aboveground vegatation	Plantae	Nutrients	Terrestrial	7	2	4	2	S	39	-9	14	Portugal		Positive	Original data from authors	JEB	Drawn from larger species pool	0.315	2	0.417193	Avena sativa	0.74	2	0.46669	Conyza floribunda	0.795	2	0.106066	Dactylis glomerata	0.265	2	0.00707107	Holcus lanatus	0.185	2	0.0212132	Lolium multiflorum	0.18	1		Misopates orontium
274	44	4	BIODEPTH (Hector et al. 1999)	TD	Primary Producer		%	Total soil N	Plantae	Nutrients	Terrestrial	7	2	4	2	S	39	-9	14	Portugal		Negative	Original data from authors	JEB	Drawn from larger species pool	2.45	2	0.0707107	Avena sativa	2.6	2	0.282843	Conyza floribunda	2.1	2	0	Dactylis glomerata	2.5	2	0.424264	Holcus lanatus	2.2	2	0.282843	Lolium multiflorum	2.5	2	0.282843	Misopates orontium
275	44	4	BIODEPTH (Hector et al. 1999)	TD	Primary Producer		g m-2	Belowground biomass (year 3)	Plantae	Nutrients	Terrestrial	7	2	4	2	S	39	-9	14	Portugal		Positive	Original data from authors	JEB	Drawn from larger species pool	5.65	2	5.72756	Avena sativa	8.4	2	4.52548	Conyza floribunda	58.15	2	1.20208	Dactylis glomerata	29.95	2	4.87904	Holcus lanatus	31.6	2	30.4056	Lolium multiflorum	1.75	2	0.212132	Misopates orontium
276	44	4	BIODEPTH (Hector et al. 1999)	TD	Primary Producer		%	Percent mass loss (decomposition) or lignin (wooden) strips (Year 3)	Plantae	Nutrients	Terrestrial	7	2	4	2	S	39	-9	14	Portugal		Positive	Original data from authors	JEB	Drawn from larger species pool	0.018685	2	0.000487904	Avena sativa	0.032915	2	0.0183636	Conyza floribunda	0.03529	2	0.00469519	Dactylis glomerata	0.01621	2	0.00855599	Holcus lanatus	0.01876	2	0.00432749	Lolium multiflorum	0.016105	2	0.00620133	Misopates orontium
277	44	5	BIODEPTH (Hector et al. 1999)	TD	Primary Producer		g m-2	Aboveground biomass (Year 3)	Plantae	Nutrients	Terrestrial	7	2	4	2	S	53	-1	12	Sheffield		Positive	Original data from authors	JEB	Drawn from larger species pool	598.6	2	32.2441	Agrostis capillaris	292.65	2	23.2638	Alopecurus pratensis	506.75	2	12.0915	Anthoxanthum odoratum	873.3	2	76.509	Centaurea nigra	763.75	2	29.0621	Festuca ovina	310.25	2	47.4469	Galium verum
278	44	5	BIODEPTH (Hector et al. 1999)	TD	Primary Producer		%	Percent mass loss (decomposition) of cellulose (cotton) strips (Year 3)	Plantae	Nutrients	Terrestrial	7	2	4	2	S	53	-1	12	Sheffield		Positive	Original data from authors	JEB	Drawn from larger species pool	0.258443	2	0.00431547	Alopecurus pratensis	0.275985	2	0.00347331	Festuca ovina	0.271347	2	0.00621547	Leontodon hispidus	0.256941	2	0.0156249	Lotus corniculatus	0.258288	2	0.0138826	Plantago lanceolata
279	44	5	BIODEPTH (Hector et al. 1999)	TD	Primary Producer		%	Light at ground level (Year 3)	Plantae	Nutrients	Terrestrial	7	2	4	2	S	53	-1	12	Sheffield		Negative	Original data from authors	JEB	Drawn from larger species pool	7.125	2	2.94864	Agrostis capillaris	26.75	2	1.35765	Alopecurus pratensis	23.86	2	0.39598	Anthoxanthum odoratum	14.67	2	3.70524	Centaurea nigra	24.315	2	7.45998	Festuca ovina	39.81	2	1.83848	Galium verum
280	44	5	BIODEPTH (Hector et al. 1999)	TD	Primary Producer		g m-2	Belowground biomass (year 3)	Plantae	Nutrients	Terrestrial	7	2	4	2	S	53	-1	12	Sheffield		Positive	Original data from authors	JEB	Drawn from larger species pool	524.65	2	122.966	Agrostis capillaris	575.55	2	136.401	Alopecurus pratensis	740.25	2	72.337	Anthoxanthum odoratum	423.55	2	50.9824	Centaurea nigra	769.7	2	168.009	Festuca ovina	235.75	2	87.4691	Galium verum
281	44	6	BIODEPTH (Hector et al. 1999)	TD	Primary Producer		g m-2	Aboveground biomass (Year 3)	Plantae	Nutrients	Terrestrial	7	2	4	2	S	51	-1	11	Silwood		Positive	Original data from authors	JEB	Drawn from larger species pool	211.55	2	43.0628	Achillea millefolium	724.8	2	8.76812	Agrostis capillaris	402.5	2	80.3273	Arrhenatherum elatius	42.45	2	11.243	Cerastium fontanum	447.4	2	10.748	Festuca rubra	352.45	2	0.636396	Holcus lanatus
282	44	6	BIODEPTH (Hector et al. 1999)	TD	Primary Producer		%	Percent mass loss (decomposition) of cellulose (cotton) strips (Year 3)	Plantae	Nutrients	Terrestrial	7	2	4	2	S	51	-1	11	Silwood		Positive	Original data from authors	JEB	Drawn from larger species pool	0.386008	2	0.00726199	Achillea millefolium	0.324242	2	0.0781303	Agrostis capillaris	0.327511	2	0.00812183	Arrhenatherum elatius	0.335118	2	0.0223693	Cerastium fontanum	0.3284	2	0.0285706	Festuca rubra	0.313126	2	0.0218941	Holcus lanatus
283	44	6	BIODEPTH (Hector et al. 1999)	TD	Primary Producer		%	Light at ground level (Year 3)	Plantae	Nutrients	Terrestrial	7	2	4	2	S	51	-1	11	Silwood		Negative	Original data from authors	JEB	Drawn from larger species pool	19.34	2	0.579828	Achillea millefolium	5.815	2	0.0777817	Agrostis capillaris	8.715	2	1.60513	Arrhenatherum elatius	96.72	2	4.63862	Cerastium fontanum	8.655	2	1.73241	Festuca rubra	27.455	2	9.85	Holcus lanatus
284	44	6	BIODEPTH (Hector et al. 1999)	TD	Primary Producer		g m-2	Absolute N in aboveground vegatation	Plantae	Nutrients	Terrestrial	7	2	4	2	S	51	-1	11	Silwood		Positive	Original data from authors	JEB	Drawn from larger species pool	3.18	2	0.226274	Achillea millefolium	7.37	2	2.19203	Agrostis capillaris	2.595	2	0.883883	Arrhenatherum elatius	0.365	2	0.0212132	Cerastium fontanum	5.11	2	2.74357	Festuca rubra	4.3	2	0.608112	Holcus lanatus
285	44	6	BIODEPTH (Hector et al. 1999)	TD	Primary Producer		%	Total soil N	Plantae	Nutrients	Terrestrial	7	2	4	2	S	51	-1	11	Silwood		Negative	Original data from authors	JEB	Drawn from larger species pool	0.96	2	0.438406	Achillea millefolium	0.755	2	0.13435	Agrostis capillaris	0.955	2	0.205061	Arrhenatherum elatius	2.165	2	1.74655	Cerastium fontanum	0.72	2	0.0989949	Festuca rubra	1.2	2	0.0848528	Holcus lanatus
286	44	6	BIODEPTH (Hector et al. 1999)	TD	Primary Producer		g m-2	Belowground biomass (year 3)	Plantae	Nutrients	Terrestrial	7	2	4	2	S	51	-1	11	Silwood		Positive	Original data from authors	JEB	Drawn from larger species pool	1549.3	2	158.25	Achillea millefolium	1193.95	2	414.577	Agrostis capillaris	1408.15	2	574.1	Arrhenatherum elatius	435.2	2	43.982	Cerastium fontanum	1468.45	2	312.188	Festuca rubra	593.45	2	143.755	Holcus lanatus
287	44	6	BIODEPTH (Hector et al. 1999)	TD	Primary Producer		%	Percent mass loss (decomposition) or lignin (wooden) strips (Year 3)	Plantae	Nutrients	Terrestrial	7	2	4	2	S	51	-1	11	Silwood		Positive	Original data from authors	JEB	Drawn from larger species pool	0.100495	2	0.0620769	Achillea millefolium	0.10002	2	0.0396828	Agrostis capillaris	0.070915	2	0.0596727	Arrhenatherum elatius	0.080265	2	0.071637	Cerastium fontanum	0.12121	2	0.0238719	Festuca rubra	0.059535	2	0.022988	Holcus lanatus
288	44	7	BIODEPTH (Hector et al. 1999)	TD	Primary Producer		g m-2	Aboveground biomass (Year 3)	Plantae	Nutrients	Terrestrial	7	2	4	2	S	64	20	12	Sweden		Positive	Original data from authors	JEB	Drawn from larger species pool	62.45	2	30.9006	Achillea millefolium	55.4	2	7.21249	Leucanthemum vulgare	10.15	2	5.16188	Dactylis glomerata	38.55	2	26.7993	Festuca ovina	0.6	2	0.141421	Lotus corniculatus	196.95	2	60.7405	Phalaris arundinacea
289	44	7	BIODEPTH (Hector et al. 1999)	TD	Primary Producer		%	Percent mass loss (decomposition) of cellulose (cotton) strips (Year 3)	Plantae	Nutrients	Terrestrial	7	2	4	2	S	64	20	12	Sweden		Positive	Original data from authors	JEB	Drawn from larger species pool	0.104023	2	0.00780999	Achillea millefolium	0.666987	2	0.763604	Leucanthemum vulgare	0.16257	2	0.0415022	Dactylis glomerata	0.580389	2	0.418931	Festuca ovina	0.143317	2	0.0302217	Lotus corniculatus	0.336458	2	0.364807	Phalaris arundinacea
290	44	7	BIODEPTH (Hector et al. 1999)	TD	Primary Producer		%	Light at ground level (Year 3)	Plantae	Nutrients	Terrestrial	7	2	4	2	S	64	20	12	Sweden		Negative	Original data from authors	JEB	Drawn from larger species pool	61.135	2	2.05768	Achillea millefolium	37.67	2	2.31931	Leucanthemum vulgare	69.305	2	9.41159	Dactylis glomerata	70.3	2	2.5173	Festuca ovina	77.81	2	2.13546	Lotus corniculatus	22.305	2	0.558614	Phalaris arundinacea
291	44	7	BIODEPTH (Hector et al. 1999)	TD	Primary Producer		g m-2	Absolute N in aboveground vegatation	Plantae	Nutrients	Terrestrial	7	2	4	2	S	64	20	12	Sweden		Positive	Original data from authors	JEB	Drawn from larger species pool	0.865	2	0.558614	Achillea millefolium	0.63	2	0.0848528	Leucanthemum vulgare	0.12	2	0.0282843	Dactylis glomerata	0.54	2	0.339411	Festuca ovina	0.02	2	0	Lotus corniculatus	2.18	2	0.579828	Phalaris arundinacea
292	44	7	BIODEPTH (Hector et al. 1999)	TD	Primary Producer		g m-2	Belowground biomass (year 3)	Plantae	Nutrients	Terrestrial	7	2	4	2	S	64	20	12	Sweden		Positive	Original data from authors	JEB	Drawn from larger species pool	180.65	2	16.8999	Achillea millefolium	234	2	79.9031	Leucanthemum vulgare	178.65	2	73.7512	Dactylis glomerata	109.65	2	66.1145	Festuca ovina	121.35	2	7.2832	Lotus corniculatus	432.5	2	90.6511	Phalaris arundinacea
293	44	7	BIODEPTH (Hector et al. 1999)	TD	Primary Producer		%	Percent mass loss (decomposition) or lignin (wooden) strips (Year 3)	Plantae	Nutrients	Terrestrial	7	2	4	2	S	64	20	12	Sweden		Positive	Original data from authors	JEB	Drawn from larger species pool	0.04346	2	0.042087	Achillea millefolium	0.02287	2	0.0122188	Leucanthemum vulgare	0.033835	2	0.00656902	Dactylis glomerata	0.053595	2	0.0211213	Festuca ovina	0.011185	2	0.00118087	Lotus corniculatus	0.019215	2	0.01562	Phalaris arundinacea
294	44	8	BIODEPTH (Hector et al. 1999)	TD	Primary Producer		g m-2	Aboveground biomass (Year 3)	Plantae	Nutrients	Terrestrial	7	2	4	2	S	47	8	32	Switzerland		Positive	Original data from authors	JEB	Drawn from larger species pool	290.05	2	55.6493	Arrhenatherum elatius	202	2	15.1321	Dactylis glomerata	112.5	2	31.537	Festuca pratensis	112.85	2	42.4971	Lolium perenne	216.15	2	37.8302	Plantago lanceolata	188.95	2	96.9443	Poa pratensis
295	44	8	BIODEPTH (Hector et al. 1999)	TD	Primary Producer		%	Percent mass loss (decomposition) of cellulose (cotton) strips (Year 3)	Plantae	Nutrients	Terrestrial	7	2	4	2	S	47	8	32	Switzerland		Positive	Original data from authors	JEB	Drawn from larger species pool	0.745654	2	0.159957	Arrhenatherum elatius	0.628862	2	0.0716129	Dactylis glomerata	0.584738	2	0.00676843	Festuca pratensis	0.809194	2	0.234164	Lolium perenne	0.721181	2	0.047688	Plantago lanceolata	0.570429	2	0.0775597	Poa pratensis
296	44	8	BIODEPTH (Hector et al. 1999)	TD	Primary Producer		%	Light at ground level (Year 3)	Plantae	Nutrients	Terrestrial	7	2	4	2	S	47	8	32	Switzerland		Negative	Original data from authors	JEB	Drawn from larger species pool	40.99	1		Arrhenatherum elatius	25.115	2	20.9799	Dactylis glomerata	51.88	1		Festuca pratensis	41.25	2	23.2355	Lolium perenne	62.53	1		Plantago lanceolata	33.31	2	7.42462	Poa pratensis
297	44	8	BIODEPTH (Hector et al. 1999)	TD	Primary Producer		g m-2	Absolute N in aboveground vegatation	Plantae	Nutrients	Terrestrial	7	2	4	2	S	47	8	32	Switzerland		Positive	Original data from authors	JEB	Drawn from larger species pool	6.07	2	0.579828	Arrhenatherum elatius	2.445	2	0.403051	Dactylis glomerata	1.95	2	0.692965	Festuca pratensis	2.155	2	0.742462	Lolium perenne	3.8	2	0.296985	Plantago lanceolata	3.32	2	1.49907	Poa pratensis
298	44	8	BIODEPTH (Hector et al. 1999)	TD	Primary Producer		%	Total soil N	Plantae	Nutrients	Terrestrial	7	2	4	2	S	47	8	32	Switzerland		Negative	Original data from authors	JEB	Drawn from larger species pool	25.155	2	8.18123	Arrhenatherum elatius	22.765	2	0.304056	Dactylis glomerata	36.56	2	2.07889	Festuca pratensis	33.76	2	7.73575	Lolium perenne	21.05	2	2.82843	Plantago lanceolata	19.92	2	2.00818	Poa pratensis
299	44	8	BIODEPTH (Hector et al. 1999)	TD	Primary Producer		g m-2	Belowground biomass (year 3)	Plantae	Nutrients	Terrestrial	7	2	4	2	S	47	8	32	Switzerland		Positive	Original data from authors	JEB	Drawn from larger species pool	423.35	2	129.754	Arrhenatherum elatius	101.45	2	49.5682	Dactylis glomerata	407.25	2	196.222	Festuca pratensis	176.5	2	186.393	Lolium perenne	153	2	91.2168	Plantago lanceolata	416.85	2	60.7405	Poa pratensis
300	44	8	BIODEPTH (Hector et al. 1999)	TD	Primary Producer		%	Percent mass loss (decomposition) or lignin (wooden) strips (Year 3)	Plantae	Nutrients	Terrestrial	7	2	4	2	S	47	8	32	Switzerland		Positive	Original data from authors	JEB	Drawn from larger species pool	0.08618	2	0.0176211	Arrhenatherum elatius	0.059545	2	0.00876105	Dactylis glomerata	0.08262	2	0.0437841	Festuca pratensis	0.08714	2	0.00367696	Lolium perenne	0.10224	2	0.0346907	Plantago lanceolata	0.04292	2	0.0296843	Poa pratensis
301	45	1	Cedar Creek (E120)	TD	Primary Producer	SST+1	g m-2	Aboveground biomass	Plantae	Nutrients	Terrestrial	7	2	4	2	S	45.4248	-93.2019	17	Year = 2000		Positive	Original data from authors	JSL	Year = 2000	70.2645	2	15.4532	Achillea millefolium	68.9146	2	4.09245	Andropogon gerardi	55.3	2	10.7598	Asclepias tuberosa	102.338	2	12.3623	Koeleria cristata	184.681	3	97.2636	Lespedeza capitata	178.97	3	39.7573	Liatris aspera
302	45	1	Cedar Creek (E120)	TD	Primary Producer	SST	mean number of individuals	Insect abundance	Plantae	Nutrients	Terrestrial	7	2	4	2	S	45.4248	-93.2019	17	Year = 2000		Positive	Original data from authors	JSL	Year = 2000	33	1		Achillea millefolium	26	1		Andropogon gerardi	25.5	2	3.53553	Asclepias tuberosa	55	2	41.0122	Koeleria cristata	46	3	16.0935	Lespedeza capitata	27.6667	3	15.5027	Liatris aspera
303	45	1	Cedar Creek (E120)	TD	Primary Producer	SST	mean number of species	Insect richness	Plantae	Nutrients	Terrestrial	7	2	4	2	S	45.4248	-93.2019	17	Year = 2000		Positive	Original data from authors	JSL	Year = 2000	15	1		Achillea millefolium	11	1		Andropogon gerardi	13	2	2.82843	Asclepias tuberosa	17	2	7.07107	Koeleria cristata	22.3333	3	5.85947	Lespedeza capitata	16.6667	3	5.50757	Liatris aspera
304	45	1	Cedar Creek (E120)	TD	Primary Producer	SSR	%	Light penetration	Plantae	Nutrients	Terrestrial	7	2	4	2	S	45.4248	-93.2019	17	Year = 2000		Negative	Original data from authors	JSL	Year = 2000	79.2917	2	9.95842	Achillea millefolium	83.25	2	7.07107	Andropogon gerardi	81.3333	2	6.59966	Asclepias tuberosa	87.0417	2	4.77297	Koeleria cristata	54.4167	3	17.7349	Lespedeza capitata	69.8056	3	8.49114	Liatris aspera
305	45	1	Cedar Creek (E120)	TD	Primary Producer	SST	%	Percent total carbon in aboveground biomass	Plantae	Nutrients	Terrestrial	7	2	4	2	S	45.4248	-93.2019	17	Year = 2000		Positive	Original data from authors	JSL	Year = 2000	41.3404	2	0.215858	Achillea millefolium	45.5656	2	0.143512	Andropogon gerardi	42.7337	2	0.0542634	Asclepias tuberosa	44.256	2	0.64149	Koeleria cristata	47.3037	3	0.38757	Lespedeza capitata	45.1675	3	0.0536051	Liatris aspera
306	45	1	Cedar Creek (E120)	TD	Primary Producer	SST	%	Percent total carbon in belowground biomass	Plantae	Nutrients	Terrestrial	7	2	4	2	S	45.4248	-93.2019	17	Year = 2000		Positive	Original data from authors	JSL	Year = 2000	41.0683	2	2.96228	Achillea millefolium	43.2512	2	0.895508	Andropogon gerardi	43.6176	2	0.266544	Asclepias tuberosa	35.2009	2	0.252529	Koeleria cristata	45.3688	3	0.861689	Lespedeza capitata	43.715	3	0.299379	Liatris aspera
307	45	1	Cedar Creek (E120)	TD	Primary Producer	SSR	%	Percent total carbon in soil	Plantae	Nutrients	Terrestrial	7	2	4	2	S	45.4248	-93.2019	17	Year = 2000		Negative	Original data from authors	JSL	Year = 2000	0.357117	2	0.000920208	Achillea millefolium	0.358073	2	0.0151636	Andropogon gerardi	0.387885	2	0.125166	Asclepias tuberosa	0.522217	2	0.115709	Koeleria cristata	0.327422	3	0.0264505	Lespedeza capitata	0.534314	3	0.148093	Liatris aspera
308	45	1	Cedar Creek (E120)	TD	Primary Producer	SST	%	Percent total nitrogen in aboveground biomass	Plantae	Nutrients	Terrestrial	7	2	4	2	S	45.4248	-93.2019	17	Year = 2000		Positive	Original data from authors	JSL	Year = 2000	1.44275	2	0.363126	Achillea millefolium	0.766296	2	0.0955985	Andropogon gerardi	1.88709	2	0.100173	Asclepias tuberosa	0.989068	2	0.0452718	Koeleria cristata	2.22709	3	0.0623438	Lespedeza capitata	0.839735	3	0.113488	Liatris aspera
309	45	1	Cedar Creek (E120)	TD	Primary Producer	SST	%	Percent total nitrogen in belowground biomass	Plantae	Nutrients	Terrestrial	7	2	4	2	S	45.4248	-93.2019	17	Year = 2000		Positive	Original data from authors	JSL	Year = 2000	1.31625	2	0.143692	Achillea millefolium	0.447776	2	0.0642381	Andropogon gerardi	1.16789	2	0.136935	Asclepias tuberosa	0.82083	2	0.100667	Koeleria cristata	1.89062	3	0.0442607	Lespedeza capitata	0.562322	3	0.0546929	Liatris aspera
310	45	1	Cedar Creek (E120)	TD	Primary Producer	SSR	%	Percent total nitrogen in soil	Plantae	Nutrients	Terrestrial	7	2	4	2	S	45.4248	-93.2019	17	Year = 2000		Negative	Original data from authors	JSL	Year = 2000	0.0293629	2	0.0034273	Achillea millefolium	0.0302758	2	0.00184729	Andropogon gerardi	0.0347922	2	0.00952876	Asclepias tuberosa	0.045591	2	0.00744773	Koeleria cristata	0.0286152	3	0.00214585	Lespedeza capitata	0.0449917	3	0.0147155	Liatris aspera
311	45	1	Cedar Creek (E120)	TD	Primary Producer	SST	g m-2	Belowground biomass	Plantae	Nutrients	Terrestrial	7	2	4	2	S	45.4248	-93.2019	17	Year = 2000		Positive	Original data from authors	JSL	Year = 2000	106.131	2	23.561	Achillea millefolium	440.978	2	23.2702	Andropogon gerardi	124.745	2	44.3585	Asclepias tuberosa	391.203	2	65.447	Koeleria cristata	188.814	3	54.601	Lespedeza capitata	448.451	3	240.229	Liatris aspera
312	46	1	BioCON (E140)	TD	Primary Producer		g m-2	Aboveground biomass	Plantae	Nutrients	Terrestrial	7	2	4	2	S	45.4248	-93.2019	16	Ambient CO2	Ambient N	Positive	Original data from authors	JSL	Month = August	134.848	28	116.643	Achillea millefolium	163.062	28	80.954	Agropyron repens	340.816	28	259.867	Amorpha canescens	163.243	28	62.9908	Andropogon gerardi	32.0068	28	44.7579	Anemone cylindrica	45.8225	28	47.3496	Asclepias tuberosa
313	46	1	BioCON (E140)	TD	Primary Producer		%	Percent total nitrogen in aboveground biomass (%)	Plantae	Nutrients	Terrestrial	7	2	4	2	S	45.4248	-93.2019	16	Ambient CO2	Ambient N	Positive	Original data from authors	JSL	Month = August	2.16475	23	1.8759	Achillea millefolium	1.80103	24	0.845606	Agropyron repens	6.76848	24	4.93304	Amorpha canescens	1.43675	24	0.774431	Andropogon gerardi	0.596953	23	0.785438	Anemone cylindrica	0.966119	23	0.784399	Asclepias tuberosa
314	46	1	BioCON (E140)	TD	Primary Producer		g m-2	Litter mass	Plantae	Nutrients	Terrestrial	7	2	4	2	S	45.4248	-93.2019	16	Ambient CO2	Ambient N	Negative	Original data from authors	JSL	Month = August	77.4025	28	134.974	Achillea millefolium	76.1321	28	171.292	Agropyron repens	53.7804	28	58.555	Amorpha canescens	76.6471	28	112.395	Andropogon gerardi	23.0179	28	61.0568	Anemone cylindrica	48.4704	28	116.557	Asclepias tuberosa
315	46	1	BioCON (E140)	TD	Primary Producer		g m-2	Belowground biomass	Plantae	Nutrients	Terrestrial	7	2	4	2	S	45.4248	-93.2019	16	Ambient CO2	Ambient N	Positive	Original data from authors	JSL	Month = August	274.288	28	271.96	Achillea millefolium	448.256	28	199.035	Agropyron repens	209.825	28	339.717	Amorpha canescens	637.487	28	237.134	Andropogon gerardi	48.7117	28	71.5937	Anemone cylindrica	32.7152	28	33.0077	Asclepias tuberosa
316	46	1	BioCON (E140)	TD	Primary Producer		%	Percent total nitrogen in belowground biomass (%)	Plantae	Nutrients	Terrestrial	7	2	4	2	S	45.4248	-93.2019	16	Ambient CO2	Ambient N	Positive	Original data from authors	JSL	Month = August	2.82593	24	2.33199	Achillea millefolium	3.8225	24	1.41822	Agropyron repens	3.20847	24	3.98533	Amorpha canescens	3.94283	24	1.44864	Andropogon gerardi	0.704951	24	0.984563	Anemone cylindrica	0.635831	24	0.530922	Asclepias tuberosa
317	46	2	BioCON (E140)	TD	Primary Producer		g m-2	Aboveground biomass	Plantae	Nutrients	Terrestrial	7	2	4	2	S	45.4248	-93.2019	16	Ambient CO2	Enriched N	Positive	Original data from authors	JSL	Month = August	160.688	28	123.353	Achillea millefolium	221.3	28	85.9957	Agropyron repens	219.405	28	160.811	Amorpha canescens	308.911	28	175.321	Andropogon gerardi	33.6274	27	63.3271	Anemone cylindrica	82.675	28	94.9603	Asclepias tuberosa
318	46	2	BioCON (E140)	TD	Primary Producer		%	Percent total nitrogen in aboveground biomass (%)	Plantae	Nutrients	Terrestrial	7	2	4	2	S	45.4248	-93.2019	16	Ambient CO2	Enriched N	Positive	Original data from authors	JSL	Month = August	2.92136	23	1.71974	Achillea millefolium	2.73233	24	1.32692	Agropyron repens	3.89347	24	2.89022	Amorpha canescens	3.14945	24	1.7575	Andropogon gerardi	0.855652	19	1.24586	Anemone cylindrica	1.82131	24	2.21389	Asclepias tuberosa
319	46	2	BioCON (E140)	TD	Primary Producer		g m-2	Litter mass	Plantae	Nutrients	Terrestrial	7	2	4	2	S	45.4248	-93.2019	16	Ambient CO2	Enriched N	Negative	Original data from authors	JSL	Month = August	43.1407	27	75.1058	Achillea millefolium	49.6486	28	86.3314	Agropyron repens	78.1786	28	133.529	Amorpha canescens	101.104	28	134.548	Andropogon gerardi	26.8289	28	40.663	Anemone cylindrica	87.05	28	323.758	Asclepias tuberosa
320	46	2	BioCON (E140)	TD	Primary Producer		g m-2	Belowground biomass	Plantae	Nutrients	Terrestrial	7	2	4	2	S	45.4248	-93.2019	16	Ambient CO2	Enriched N	Positive	Original data from authors	JSL	Month = August	289.016	28	262.614	Achillea millefolium	671.179	28	189.275	Agropyron repens	106.017	28	153.07	Amorpha canescens	834.568	28	377.982	Andropogon gerardi	48.5049	28	64.5164	Anemone cylindrica	92.2183	28	246.992	Asclepias tuberosa
321	46	2	BioCON (E140)	TD	Primary Producer		%	Percent total nitrogen in belowground biomass (%)	Plantae	Nutrients	Terrestrial	7	2	4	2	S	45.4248	-93.2019	16	Ambient CO2	Enriched N	Positive	Original data from authors	JSL	Month = August	3.72288	23	2.73359	Achillea millefolium	6.41768	24	1.9086	Agropyron repens	2.01285	24	2.81317	Amorpha canescens	6.61039	24	2.91451	Andropogon gerardi	0.824058	24	1.02402	Anemone cylindrica	1.9871	24	4.92789	Asclepias tuberosa
322	46	3	BioCON (E140)	TD	Primary Producer		g m-2	Aboveground biomass	Plantae	Nutrients	Terrestrial	7	2	4	2	S	45.4248	-93.2019	16	Enriched CO2	Ambient N	Positive	Original data from authors	JSL	Month = August	115.458	28	92.6248	Achillea millefolium	159.189	28	77.2516	Agropyron repens	307.197	28	230.687	Amorpha canescens	241.236	28	180.731	Andropogon gerardi	63.1232	28	64.7146	Anemone cylindrica	44.1975	28	54.6409	Asclepias tuberosa
323	46	3	BioCON (E140)	TD	Primary Producer		%	Percent total nitrogen in aboveground biomass (%)	Plantae	Nutrients	Terrestrial	7	2	4	2	S	45.4248	-93.2019	16	Enriched CO2	Ambient N	Positive	Original data from authors	JSL	Month = August	1.71334	22	1.11385	Achillea millefolium	1.49132	24	0.552963	Agropyron repens	4.87833	24	3.77097	Amorpha canescens	2.4148	24	2.08241	Andropogon gerardi	0.950872	23	0.837673	Anemone cylindrica	0.919149	24	1.05633	Asclepias tuberosa
324	46	3	BioCON (E140)	TD	Primary Producer		g m-2	Litter mass	Plantae	Nutrients	Terrestrial	7	2	4	2	S	45.4248	-93.2019	16	Enriched CO2	Ambient N	Negative	Original data from authors	JSL	Month = August	46.175	28	60.8732	Achillea millefolium	53.0857	28	108.481	Agropyron repens	104.935	28	150.743	Amorpha canescens	73.55	28	99.3537	Andropogon gerardi	28.1846	28	87.748	Anemone cylindrica	78.7214	28	348.253	Asclepias tuberosa
325	46	3	BioCON (E140)	TD	Primary Producer		g m-2	Belowground biomass	Plantae	Nutrients	Terrestrial	7	2	4	2	S	45.4248	-93.2019	16	Enriched CO2	Ambient N	Positive	Original data from authors	JSL	Month = August	363.935	28	402.453	Achillea millefolium	570.69	28	291.3	Agropyron repens	88.6942	28	64.6966	Amorpha canescens	829.297	28	266.417	Andropogon gerardi	87.0602	28	144.517	Anemone cylindrica	128.209	28	141.773	Asclepias tuberosa
326	46	3	BioCON (E140)	TD	Primary Producer		%	Percent total nitrogen in belowground biomass (%)	Plantae	Nutrients	Terrestrial	7	2	4	2	S	45.4248	-93.2019	16	Enriched CO2	Ambient N	Positive	Original data from authors	JSL	Month = August	3.56961	24	3.02191	Achillea millefolium	4.75382	24	1.64003	Agropyron repens	1.68389	24	1.17726	Amorpha canescens	5.12465	24	2.12054	Andropogon gerardi	1.13001	24	1.53843	Anemone cylindrica	1.91484	23	2.16311	Asclepias tuberosa
327	46	4	BioCON (E140)	TD	Primary Producer		g m-2	Aboveground biomass	Plantae	Nutrients	Terrestrial	7	2	4	2	S	45.4248	-93.2019	16	Enriched CO2	Enriched N	Positive	Original data from authors	JSL	Month = August	153.965	28	126.967	Achillea millefolium	269.962	28	125.334	Agropyron repens	352.793	28	300.083	Amorpha canescens	410.684	28	276.692	Andropogon gerardi	27.5389	28	53.8435	Anemone cylindrica	177.324	28	176.967	Asclepias tuberosa
328	46	4	BioCON (E140)	TD	Primary Producer		%	Percent total nitrogen in aboveground biomass (%)	Plantae	Nutrients	Terrestrial	7	2	4	2	S	45.4248	-93.2019	16	Enriched CO2	Enriched N	Positive	Original data from authors	JSL	Month = August	2.4434	24	1.63462	Achillea millefolium	3.05241	24	1.02172	Agropyron repens	5.98136	24	5.03272	Amorpha canescens	4.0692	23	2.59245	Andropogon gerardi	0.542351	21	0.876484	Anemone cylindrica	3.61009	23	4.12182	Asclepias tuberosa
329	46	4	BioCON (E140)	TD	Primary Producer		g m-2	Litter mass	Plantae	Nutrients	Terrestrial	7	2	4	2	S	45.4248	-93.2019	16	Enriched CO2	Enriched N	Negative	Original data from authors	JSL	Month = August	66.2643	28	140.178	Achillea millefolium	79.26	28	138.847	Agropyron repens	100.7	28	122.138	Amorpha canescens	199.346	28	247.863	Andropogon gerardi	55.2893	28	184.504	Anemone cylindrica	78.9889	28	136.516	Asclepias tuberosa
330	46	4	BioCON (E140)	TD	Primary Producer		g m-2	Belowground biomass	Plantae	Nutrients	Terrestrial	7	2	4	2	S	45.4248	-93.2019	16	Enriched CO2	Enriched N	Positive	Original data from authors	JSL	Month = August	318.215	28	300.969	Achillea millefolium	874.277	28	367.396	Agropyron repens	81.5305	28	79.2963	Amorpha canescens	985.77	28	437.685	Andropogon gerardi	44.1631	28	61.018	Anemone cylindrica	301.696	28	485.169	Asclepias tuberosa
331	46	4	BioCON (E140)	TD	Primary Producer		%	Percent total nitrogen in belowground biomass (%)	Plantae	Nutrients	Terrestrial	7	2	4	2	S	45.4248	-93.2019	16	Enriched CO2	Enriched N	Positive	Original data from authors	JSL	Month = August	3.69177	24	2.30453	Achillea millefolium	8.78024	24	2.60892	Agropyron repens	1.41048	24	1.0707	Amorpha canescens	7.27732	24	4.32715	Andropogon gerardi	0.757258	23	0.921854	Anemone cylindrica	5.1323	24	7.05625	Asclepias tuberosa
332	47	1	Jena (Allan et al. 2013)	TD	Primary Producer		ul O2 g-1 soil dry weight h-1	Basal respiration	Plantae	Nutrients	Terrestrial	7	2	4	2	S	50.95	-11.62	60	Year=2008		Positive	Original data from authors	JSL	Month = August	1.51302	1		Cirsium oleraceum	2.1952	1		Crepis biennis	1.93985	1		Cynosurus cristatus	1.89776	1		Festuca pratensis	3.40508	1		Festuca rubra	1.93549	1		Galium mollugo
333	47	1	Jena (Allan et al. 2013)	TD	Primary Producer		g m-2	DOM	Plantae	Nutrients	Terrestrial	7	2	4	2	S	50.95	-11.62	60	Year=2008		Positive	Original data from authors	JSL	Month = August	24.52	1		Bellis perennis	1.62	1		Cirsium oleraceum	4.56667	1		Crepis biennis	13.1	1		Cynosurus cristatus	33.1333	1		Festuca pratensis	38.3667	1		Festuca rubra
334	47	1	Jena (Allan et al. 2013)	TD	Primary Producer		m	Mean plant height	Plantae	Nutrients	Terrestrial	7	2	4	2	S	50.95	-11.62	60	Year=2008		Positive	Original data from authors	JSL	Month = August	0.03	1		Bellis perennis	0.12	1		Cirsium oleraceum	0.08	1		Crepis biennis	0.17	1		Festuca pratensis	0.16	1		Festuca rubra	0.19	1		Galium mollugo
335	47	1	Jena (Allan et al. 2013)	TD	Primary Producer		% cover weeds-1	Invasion resistance	Plantae	Nutrients	Terrestrial	7	2	4	2	S	50.95	-11.62	60	Year=2008		Positive	Original data from authors	JSL	Month = August	0.02	1		Bellis perennis	0.0666667	1		Cirsium oleraceum	0.0208333	1		Crepis biennis	0.0153846	1		Cynosurus cristatus	0.0133333	1		Festuca pratensis	0.166667	1		Festuca rubra
336	47	1	Jena (Allan et al. 2013)	TD	Primary Producer			Leaf area index	Plantae	Nutrients	Terrestrial	7	2	4	2	S	50.95	-11.62	60	Year=2008		Positive	Original data from authors	JSL	Month = August	1.06	1		Bellis perennis	0.06	1		Cirsium oleraceum	1.3	1		Crepis biennis	1.35	1		Cynosurus cristatus	1.35	1		Festuca pratensis	1.33	1		Festuca rubra
337	47	1	Jena (Allan et al. 2013)	TD	Primary Producer		Mean number species m-2	Macrofaunal diversity	Plantae	Nutrients	Terrestrial	7	2	4	2	S	50.95	-11.62	60	Year=2008		Positive	Original data from authors	JSL	Month = August	0.434944	1		Bellis perennis	1.73984	1		Cirsium oleraceum	1.87116	1		Cynosurus cristatus	1.93101	1		Festuca pratensis	2.2353	1		Festuca rubra	1.41428	1		Galium mollugo
338	47	1	Jena (Allan et al. 2013)	TD	Primary Producer		Mean number individuals m-2	Macrofaunal density	Plantae	Nutrients	Terrestrial	7	2	4	2	S	50.95	-11.62	60	Year=2008		Positive	Original data from authors	JSL	Month = August	789.3	1		Bellis perennis	499.89	1		Cirsium oleraceum	973.47	1		Cynosurus cristatus	1841.7	1		Festuca pratensis	815.61	1		Festuca rubra	289.41	1		Galium mollugo
339	47	1	Jena (Allan et al. 2013)	TD	Primary Producer		Mean number species m-2	Microarthropod diversity	Plantae	Nutrients	Terrestrial	7	2	4	2	S	50.95	-11.62	60	Year=2008		Positive	Original data from authors	JSL	Month = August	0.765068	1		Cirsium oleraceum	0.561696	1		Crepis biennis	0.554365	1		Cynosurus cristatus	0.608934	1		Festuca pratensis	0.541754	1		Festuca rubra	0	1		Galium mollugo
340	47	1	Jena (Allan et al. 2013)	TD	Primary Producer		ug C g-1 soil dry weight	Soil microbial biomass	Plantae	Nutrients	Terrestrial	7	2	4	2	S	50.95	-11.62	60	Year=2008		Positive	Original data from authors	JSL	Month = August	871.5	1		Cirsium oleraceum	638.575	1		Crepis biennis	625.986	1		Cynosurus cristatus	793.264	1		Festuca pratensis	998.931	1		Festuca rubra	766.935	1		Galium mollugo
341	47	1	Jena (Allan et al. 2013)	TD	Primary Producer		%	Soil water content	Plantae	Nutrients	Terrestrial	7	2	4	2	S	50.95	-11.62	60	Year=2008		Negative	Original data from authors	JSL	Month = August	25.7648	1		Cirsium oleraceum	24.2437	1		Crepis biennis	23.0775	1		Cynosurus cristatus	27.0528	1		Festuca pratensis	35.756	1		Festuca rubra	32.3197	1		Galium mollugo
342	47	1	Jena (Allan et al. 2013)	TD	Primary Producer		g m-2	Plant biomass	Plantae	Nutrients	Terrestrial	7	2	4	2	S	50.95	-11.62	60	Year=2008		Positive	Original data from authors	JSL	Month = August	0.230667	1		Bellis perennis	40.0933	1		Cirsium oleraceum	23.0333	1		Crepis biennis	36.1	1		Cynosurus cristatus	14.83	1		Festuca pratensis	119.967	1		Festuca rubra
343	47	1	Jena (Allan et al. 2013)	TD	Primary Producer		Mean number individuals m-2	Microarthropod density	Plantae	Nutrients	Terrestrial	7	2	4	2	S	50.95	-11.62	60	Year=2008		Positive	Original data from authors	JSL	Month = August	20649.4	1		Cirsium oleraceum	3659.13	1		Crepis biennis	14330.9	1		Cynosurus cristatus	947.16	1		Festuca pratensis	19526.2	1		Festuca rubra	131.55	1		Galium mollugo
[truncated: 307 more columns]
